# Supplementary material for: 6-Chloro-3-(3-methyl­phen­yl)-1,2,4-triazolo[4,3-b]pyridazine
Source: Acta Crystallogr Sect E Struct Rep Online. 2011 Sep 3;67(Pt 10):o2551. doi: 10.1107/S1600536811035288 (PMC3201469; doi:10.1107/S1600536811035288)
Supplement: Supplementary file 2 [file e-67-o2551-Isup2.hkl]

# 
# h,k,l, Fc-squared, Fo-squared, sigma(Fo-squared) and status flag 
# 
data_I
_shelx_title ' detert2 in P21/c 2. Kristall APEX2' 
_shelx_refln_list_code          4 
_shelx_F_calc_maximum      173.72 
_exptl_crystal_F_000       504.00 
_reflns_d_resolution_high  0.7594 
 
loop_ 
 _symmetry_equiv_pos_as_xyz 
 'x, y, z' 
 '-x, y+1/2, -z+1/2' 
 '-x, -y, -z' 
 'x, -y-1/2, z-1/2' 
 
_cell_length_a     7.1001 
_cell_length_b    11.4306 
_cell_length_c    13.7826 
_cell_angle_alpha  90.000 
_cell_angle_beta   93.403 
_cell_angle_gamma  90.000 
 
_shelx_F_squared_multiplier     1.000 
 
loop_ 
 _refln_index_h 
 _refln_index_k 
 _refln_index_l 
 _refln_F_squared_calc 
 _refln_F_squared_meas 
 _refln_F_squared_sigma 
 _refln_observed_status 
   1   0   0     3564.34     3206.90     19.38 o 
   2   0   0     2975.64     2833.00     30.40 o 
   3   0   0     3026.74     2770.98     36.24 o 
   4   0   0     4516.00     4402.70     51.14 o 
   5   0   0       49.46       36.08     13.71 o 
   6   0   0       86.18       75.24     17.09 o 
   7   0   0       68.51       77.74     19.62 o 
   8   0   0       59.89       74.79     21.68 o 
   9   0   0       19.61       30.23     32.30 o 
   1   1   0      304.38      252.96      6.96 o 
   2   1   0    29461.95    27970.23    225.46 o 
   3   1   0      301.49      281.88     11.27 o 
   4   1   0        0.58        0.19      7.41 o 
   5   1   0      120.39      130.77     11.89 o 
   6   1   0       34.59       27.66     10.78 o 
   7   1   0       31.32       48.19     12.85 o 
   8   1   0        0.28        1.07     14.18 o 
   9   1   0       17.72       27.66     25.68 o 
   0   2   0      137.74      151.22     11.13 o 
   1   2   0        3.39        2.16      6.66 o 
   2   2   0     2899.79     2729.71     35.17 o 
   3   2   0      435.63      428.48     14.65 o 
   4   2   0      103.25      104.38      9.95 o 
   5   2   0        0.92       -0.05      8.99 o 
   6   2   0       80.72       92.77     14.49 o 
   7   2   0        1.47        0.17     12.67 o 
   8   2   0       10.79       13.27     15.78 o 
   9   2   0       15.64        0.12     24.55 o 
   1   3   0       14.60       14.66      8.49 o 
   2   3   0      539.68      524.70     18.96 o 
   3   3   0      312.43      281.82     11.98 o 
   4   3   0      637.47      600.42     16.73 o 
   5   3   0      379.37      400.13     18.97 o 
   6   3   0      107.57      111.00     14.80 o 
   7   3   0        1.96       -3.03     13.88 o 
   8   3   0        3.53       11.68     18.88 o 
   9   3   0        2.94      -15.46     22.53 o 
   0   4   0      261.32      309.43     21.75 o 
   1   4   0      576.84      494.75     21.62 o 
   2   4   0      655.10      646.23     21.44 o 
   3   4   0     1127.77     1054.98     36.36 o 
   4   4   0      196.15      195.84     11.54 o 
   5   4   0        7.81        8.77      8.51 o 
   6   4   0      205.24      232.09     19.27 o 
   7   4   0       48.98       63.58     19.55 o 
   8   4   0       11.56        7.62     18.97 o 
   1   5   0     3400.97     3402.47    141.53 o 
   2   5   0        0.27        8.49      9.04 o 
   3   5   0        1.81       13.75      9.72 o 
   4   5   0      284.12      317.82     18.62 o 
   5   5   0       62.94       82.94     15.02 o 
   6   5   0        1.36       -4.13     13.18 o 
   7   5   0       13.93       30.16     17.49 o 
   8   5   0        0.30       -8.04     17.93 o 
   0   6   0     1701.50     1803.75     85.63 o 
   1   6   0      138.84      193.73     11.90 o 
   2   6   0       42.79       43.11     10.59 o 
   3   6   0        5.79        7.32     10.00 o 
   4   6   0       43.72       45.94     12.01 o 
   5   6   0       29.23       37.30     13.93 o 
   6   6   0       12.33       10.09     14.59 o 
   7   6   0       79.02       79.32     19.97 o 
   8   6   0        9.59       -1.21     18.73 o 
   1   7   0      223.38      202.81     15.41 o 
   2   7   0      837.09      921.18     38.86 o 
   3   7   0        2.33        1.26     11.03 o 
   4   7   0       33.56       44.09     13.48 o 
   5   7   0      169.56      199.67     19.34 o 
   6   7   0       30.29       30.90     16.20 o 
   7   7   0        8.57        4.54     16.59 o 
   8   7   0        3.48       -4.94     20.05 o 
   0   8   0      383.91      468.03     41.46 o 
   1   8   0      177.33      170.62     13.41 o 
   2   8   0       36.65       30.10     12.24 o 
   3   8   0      243.53      223.06     17.97 o 
   4   8   0      345.47      331.15     21.67 o 
   5   8   0       33.48       22.97     14.90 o 
   6   8   0        1.76       -3.16     15.21 o 
   7   8   0       95.68       84.83     19.83 o 
   1   9   0       69.94       71.81     13.02 o 
   2   9   0       65.15       54.98     15.32 o 
   3   9   0       32.22       42.82     14.54 o 
   4   9   0        7.88       -4.55     13.52 o 
   5   9   0       88.41       75.04     16.28 o 
   6   9   0      119.19       93.66     19.75 o 
   7   9   0        6.66       -7.15     19.07 o 
   0  10   0      171.82      120.32     33.34 o 
   1  10   0       35.79       26.73     14.20 o 
   2  10   0        3.17       -2.55     14.69 o 
   3  10   0        3.22       -5.87     13.93 o 
   4  10   0       18.77        8.45     14.13 o 
   5  10   0        3.89        3.90     14.89 o 
   6  10   0        0.44      -16.51     16.51 o 
   1  11   0       22.80       55.14     22.47 o 
   2  11   0      292.18      290.07     24.24 o 
   3  11   0       78.17       74.98     19.08 o 
   4  11   0        1.39       -3.09     15.80 o 
   5  11   0        9.87        5.14     16.80 o 
   6  11   0       39.91       44.16     22.50 o 
   0  12   0      101.70      123.40     36.73 o 
   1  12   0        0.33       13.50     21.66 o 
   2  12   0        5.31        2.81     19.12 o 
   3  12   0       18.46        3.72     19.26 o 
   4  12   0       54.14       63.90     19.18 o 
   5  12   0       20.43       -3.75     17.66 o 
   1  13   0        7.44        6.83     23.68 o 
   2  13   0       13.26       24.31     21.34 o 
   3  13   0        0.79        6.34     20.49 o 
   4  13   0        9.10       13.43     19.36 o 
   0  14   0        0.15       16.94     35.28 o 
   1  14   0        1.03        0.26     23.89 o 
   2  14   0       11.20      -13.51     20.62 o 
   3  14   0        1.51      -12.22     18.92 o 
  -9   1   1        0.19       -7.65     17.41 o 
  -8   1   1       41.33       26.76     14.32 o 
  -7   1   1       27.45       34.71     11.98 o 
  -6   1   1      114.28      128.21     13.22 o 
  -5   1   1      267.18      253.96     14.26 o 
  -4   1   1     1184.54     1219.35     21.09 o 
  -3   1   1       87.42       68.41      7.59 o 
  -2   1   1    22287.02    21068.71    166.57 o 
  -1   1   1     2075.35     2085.40     32.83 o 
   0   1   1     3914.44     3509.31    117.84 o 
   1   1   1      523.27      712.06     11.28 o 
   2   1   1     1449.13     1225.55     30.54 o 
   3   1   1       30.03       32.46      7.65 o 
   4   1   1        1.65        5.60      7.73 o 
   5   1   1       40.52       38.75      9.68 o 
   6   1   1        3.02       20.35     10.52 o 
   7   1   1       21.08       25.12     13.99 o 
   8   1   1       99.02      109.49     23.34 o 
   9   1   1        5.65      -18.69     18.69 o 
  -9   2   1        6.35       40.67     22.65 o 
  -8   2   1        2.24       -0.71     15.57 o 
  -7   2   1       44.56       50.32     13.31 o 
  -6   2   1      232.91      225.14     18.52 o 
  -5   2   1       36.11       39.85     10.12 o 
  -4   2   1     1879.74     1816.29     25.05 o 
  -3   2   1      106.30       70.82      8.19 o 
  -2   2   1      105.81      130.24      8.14 o 
  -1   2   1     3469.38     2805.18    230.73 o 
   0   2   1     4752.97     3941.99    139.24 o 
   1   2   1     1946.14     2048.88     66.88 o 
   2   2   1      176.36      181.50      9.08 o 
   3   2   1        0.64       -6.98      6.98 o 
   4   2   1      100.92      104.42     11.58 o 
   5   2   1      146.79      147.99     14.40 o 
   6   2   1      172.92      205.37     20.24 o 
   7   2   1       32.24       34.16     16.02 o 
   8   2   1       63.35       62.05     21.61 o 
   9   2   1        5.09        4.29     25.27 o 
  -9   3   1        1.78       -0.68     21.03 o 
  -8   3   1       48.14       54.81     17.42 o 
  -7   3   1       39.42       27.57     15.78 o 
  -6   3   1       45.24       51.50     12.70 o 
  -5   3   1       99.55      104.87     11.91 o 
  -4   3   1      108.08       97.53     10.29 o 
  -3   3   1      341.75      344.36     15.15 o 
  -2   3   1       31.16       32.00      7.32 o 
  -1   3   1      548.03      483.49     22.39 o 
   0   3   1     1579.82     1457.96     90.29 o 
   1   3   1      802.95      824.52     24.10 o 
   2   3   1      157.51      172.05      9.45 o 
   3   3   1      104.75       97.60      9.51 o 
   4   3   1      225.23      242.35     14.86 o 
   5   3   1        9.25        6.44     11.20 o 
   6   3   1        0.19        0.41     12.75 o 
   7   3   1        0.08        1.39     14.86 o 
   8   3   1       10.21       -0.01     20.62 o 
   9   3   1        1.32      -12.83     20.42 o 
  -9   4   1        8.63        3.47     30.33 o 
  -8   4   1        0.43      -14.41     18.28 o 
  -7   4   1        0.24        2.07     17.01 o 
  -6   4   1       47.49       47.74     13.16 o 
  -5   4   1       83.23       83.40     12.44 o 
  -4   4   1       17.47       18.01      9.49 o 
  -3   4   1      949.71      937.60     38.10 o 
  -2   4   1      231.17      284.43     14.03 o 
  -1   4   1      894.97      823.84     37.43 o 
   0   4   1      677.37      522.95     38.24 o 
   1   4   1      125.87      170.95     18.76 o 
   2   4   1       25.20       24.34      6.81 o 
   3   4   1      145.13      178.91     10.65 o 
   4   4   1      548.46      534.39     17.55 o 
   5   4   1        9.22       16.66      9.97 o 
   6   4   1       31.68       25.38     12.55 o 
   7   4   1       21.17       16.78     16.64 o 
   8   4   1        9.16       -5.71     19.70 o 
  -8   5   1        0.91        1.00     17.61 o 
  -7   5   1       11.18       16.08     17.85 o 
  -6   5   1        2.28       -2.64     14.57 o 
  -5   5   1        1.97       -0.76      9.41 o 
  -4   5   1       70.05       79.27     10.86 o 
  -3   5   1      226.08      236.18     15.10 o 
  -2   5   1      355.63      390.21     17.68 o 
  -1   5   1      157.88      118.96      9.50 o 
   0   5   1        0.54       -4.30      8.27 o 
   1   5   1       11.12       31.07      8.16 o 
   2   5   1      915.27      853.08     33.88 o 
   3   5   1       21.64       18.46      9.45 o 
   4   5   1       57.23       65.64      9.56 o 
   5   5   1       47.71       60.46     11.20 o 
   6   5   1      165.51      187.29     20.32 o 
   7   5   1       59.78       51.92     18.79 o 
   8   5   1        1.14      -11.67     19.35 o 
  -8   6   1        8.02       -5.55     20.09 o 
  -7   6   1       14.73       25.55     16.98 o 
  -6   6   1       11.40       34.48     15.27 o 
  -5   6   1      110.72      130.99     16.42 o 
  -4   6   1        1.00       -9.60     10.61 o 
  -3   6   1      642.66      649.86     23.07 o 
  -2   6   1      325.23      384.35     20.85 o 
  -1   6   1       39.78       72.81      9.38 o 
   0   6   1      370.39      387.41     17.10 o 
   1   6   1      138.49      119.61     11.76 o 
   2   6   1       15.90        2.37      9.40 o 
   3   6   1       12.72       18.66     10.10 o 
   4   6   1      418.19      425.07     19.95 o 
   5   6   1       14.07       22.05     13.69 o 
   6   6   1        1.01       -3.78     14.05 o 
   7   6   1       35.22       32.66     18.46 o 
   8   6   1      185.11      186.27     27.99 o 
  -8   7   1       26.47       -3.50     20.99 o 
  -7   7   1        0.03        1.52     16.62 o 
  -6   7   1        0.31        5.55     14.68 o 
  -5   7   1       81.71       83.36     16.58 o 
  -4   7   1        0.13       -0.97     11.82 o 
  -3   7   1       27.95       36.64     11.99 o 
  -2   7   1       99.05      104.90     14.01 o 
  -1   7   1      126.62      130.74     13.75 o 
   0   7   1      454.60      437.80     18.43 o 
   1   7   1        1.21       -7.92      9.20 o 
   2   7   1      213.75      237.27     16.11 o 
   3   7   1      179.80      159.30     14.57 o 
   4   7   1       32.32       31.07     12.29 o 
   5   7   1       27.60       33.99     14.74 o 
   6   7   1      361.15      377.23     26.07 o 
   7   7   1       70.49       69.36     22.56 o 
   8   7   1       14.89       -3.22     22.31 o 
  -7   8   1       31.17       45.88     20.07 o 
  -6   8   1        8.28       19.31     15.97 o 
  -5   8   1       53.20       55.87     16.40 o 
  -4   8   1        2.84        5.46     12.77 o 
  -3   8   1        4.07       16.58     12.32 o 
  -2   8   1        4.86      -10.89     11.83 o 
  -1   8   1       53.71       37.24     13.86 o 
   0   8   1       30.88       24.79     11.28 o 
   1   8   1       54.34       57.48     11.74 o 
   2   8   1        1.77        5.63     12.29 o 
   3   8   1       23.91       13.17     12.60 o 
   4   8   1       20.89       19.74     12.89 o 
   5   8   1        0.00       16.03     14.40 o 
   6   8   1       67.07       47.33     17.49 o 
   7   8   1       12.22       16.80     19.30 o 
  -7   9   1        4.64       -1.11     18.81 o 
  -6   9   1        5.03       -0.57     16.07 o 
  -5   9   1       16.35        9.90     13.90 o 
  -4   9   1        2.30       -2.10     13.56 o 
  -3   9   1      114.87      102.38     16.20 o 
  -2   9   1       18.81       10.27     13.48 o 
  -1   9   1      374.25      385.92     24.93 o 
   0   9   1      256.08      287.30     21.67 o 
   1   9   1        0.31        3.66     10.82 o 
   2   9   1      336.86      324.74     22.55 o 
   3   9   1      600.65      644.18     28.68 o 
   4   9   1      153.73      155.88     18.66 o 
   5   9   1       91.33       81.72     17.73 o 
   6   9   1      115.39      119.70     21.97 o 
   7   9   1       11.50       23.64     20.45 o 
  -6  10   1        0.61        3.77     18.37 o 
  -5  10   1       63.67       81.45     16.99 o 
  -4  10   1        8.89       14.05     14.86 o 
  -3  10   1       21.76       27.11     14.95 o 
  -2  10   1      181.98      177.30     22.21 o 
  -1  10   1      126.04      110.11     19.43 o 
   0  10   1      240.58      233.81     22.43 o 
   1  10   1      924.51      941.13     36.36 o 
   2  10   1      332.61      367.44     24.76 o 
   3  10   1       25.02       12.34     14.45 o 
   4  10   1      339.25      322.11     23.68 o 
   5  10   1      208.26      230.83     22.83 o 
   6  10   1        6.09       -6.86     18.37 o 
  -6  11   1       31.76       26.36     22.58 o 
  -5  11   1       25.71       19.01     16.25 o 
  -4  11   1       10.22       -7.05     16.82 o 
  -3  11   1      128.81      130.63     20.81 o 
  -2  11   1        9.11       11.07     17.73 o 
  -1  11   1       29.91       65.26     22.82 o 
   0  11   1      217.47      198.76     22.57 o 
   1  11   1      118.73      122.40     21.44 o 
   2  11   1       65.29       73.40     18.44 o 
   3  11   1      267.35      268.71     23.05 o 
   4  11   1      140.72      149.12     20.43 o 
   5  11   1        7.06       15.66     17.15 o 
   6  11   1        2.43       -0.82     19.81 o 
  -5  12   1       25.10       27.75     20.42 o 
  -4  12   1       23.79        6.83     18.02 o 
  -3  12   1        5.21        6.61     19.19 o 
  -2  12   1        0.04       -0.76     22.18 o 
  -1  12   1        1.22       -3.14     21.14 o 
   0  12   1        1.20        0.07     21.91 o 
   1  12   1        1.91      -14.72     21.08 o 
   2  12   1       50.00       57.03     18.91 o 
   3  12   1       57.96       76.34     18.20 o 
   4  12   1        9.83        5.82     17.47 o 
   5  12   1       31.68       34.89     19.08 o 
  -4  13   1       16.46        4.42     20.72 o 
  -3  13   1       44.61       34.69     21.70 o 
  -2  13   1        1.34        7.01     20.13 o 
  -1  13   1       10.08       13.04     18.99 o 
   0  13   1       31.42       41.06     25.02 o 
   1  13   1       52.21       43.27     25.17 o 
   2  13   1        0.71        2.02     18.18 o 
   3  13   1       17.90       32.09     17.78 o 
   4  13   1        1.38       16.34     18.15 o 
  -3  14   1       12.58        2.65     21.57 o 
  -2  14   1       85.27      110.97     25.69 o 
  -1  14   1       59.29       64.45     27.62 o 
   0  14   1        0.00        5.38     25.05 o 
   1  14   1       11.47       20.81     19.83 o 
   2  14   1       14.79       29.53     20.41 o 
   3  14   1        8.26       12.75     20.06 o 
   0  15   1       62.12      153.09     43.63 o 
  -9   0   2        0.00       -7.77     29.05 o 
  -8   0   2        8.84       -4.10     20.27 o 
  -7   0   2        6.58        6.71     15.37 o 
  -6   0   2      164.25      184.11     20.16 o 
  -5   0   2      153.33      156.75     16.92 o 
  -4   0   2        3.48       13.32     10.58 o 
  -3   0   2      201.61      172.83     15.39 o 
  -2   0   2    30178.01    29193.20    313.27 o 
  -1   0   2       26.13       10.03      6.46 o 
   0   0   2     3360.09     3899.23    164.55 o 
   1   0   2     1360.77      974.44     66.97 o 
   2   0   2        0.38       19.29     11.86 o 
   3   0   2     1169.39     1173.00     33.82 o 
   4   0   2        0.88       -3.52     12.69 o 
   5   0   2      134.64      147.64     21.85 o 
   6   0   2     1229.52     1142.49     75.72 o 
   7   0   2      136.11      126.56     26.66 o 
   8   0   2      165.89      127.87     34.39 o 
   9   0   2        5.15       -6.66     37.34 o 
  -9   1   2        3.04       -5.50     17.55 o 
  -8   1   2        1.30        2.33     16.11 o 
  -7   1   2        4.18        4.55     12.70 o 
  -6   1   2      207.70      213.17     14.95 o 
  -5   1   2      215.83      229.70     13.57 o 
  -4   1   2     3333.73     3406.59     30.28 o 
  -3   1   2      789.87      696.02     16.20 o 
  -2   1   2     6505.56     6550.48     98.76 o 
  -1   1   2      467.04      377.21     13.12 o 
   0   1   2     4724.08     4874.21    270.86 o 
   1   1   2     1465.62     1505.63     44.96 o 
   2   1   2      198.90      203.58     12.58 o 
   3   1   2      160.55      169.12     13.46 o 
   4   1   2     1175.79     1150.39     27.72 o 
   5   1   2      366.77      380.15     20.27 o 
   6   1   2      133.29      144.19     18.29 o 
   7   1   2       12.36       -5.33     14.67 o 
   8   1   2       79.80       91.16     22.61 o 
   9   1   2       24.25        2.42     22.52 o 
  -9   2   2        2.00       27.26     25.53 o 
  -8   2   2       66.39       49.75     16.42 o 
  -7   2   2        4.62       10.90     13.44 o 
  -6   2   2      159.62      150.63     16.46 o 
  -5   2   2       22.57       20.09     10.12 o 
  -4   2   2     4715.59     4590.86     46.07 o 
  -3   2   2      110.79      116.94     10.33 o 
  -2   2   2      348.15      339.81     10.61 o 
  -1   2   2      441.50      485.96     21.77 o 
   0   2   2     2136.20     1913.92     45.94 o 
   1   2   2      530.72      422.39     15.10 o 
   2   2   2       15.26       26.92      7.22 o 
   3   2   2      220.95      186.67     12.82 o 
   4   2   2       79.79       64.15     12.07 o 
   5   2   2        0.63        3.47     11.36 o 
   6   2   2        4.99       22.28     15.21 o 
   7   2   2      104.56      106.67     21.17 o 
   8   2   2       27.01       21.52     19.24 o 
   9   2   2       11.66       -6.95     24.95 o 
  -9   3   2        2.42       -6.79     24.18 o 
  -8   3   2       11.06       10.08     15.22 o 
  -7   3   2       35.90       27.48     15.58 o 
  -6   3   2      570.23      539.26     26.60 o 
  -5   3   2      534.69      537.71     20.08 o 
  -4   3   2       37.33       39.96      9.12 o 
  -3   3   2     1397.81     1290.57     27.41 o 
  -2   3   2      100.84       91.50      8.06 o 
  -1   3   2      349.60      227.20     17.44 o 
   0   3   2     2081.50     1685.45     53.56 o 
   1   3   2     1319.39     1417.39     45.85 o 
   2   3   2      117.03      153.58      9.65 o 
   3   3   2       16.37        7.94      7.85 o 
   4   3   2      257.32      237.36     15.02 o 
   5   3   2        0.14       14.09     11.20 o 
   6   3   2       58.29       48.37     16.54 o 
   7   3   2       40.24       60.55     16.57 o 
   8   3   2        0.09        1.80     19.37 o 
   9   3   2        5.52       15.15     40.35 o 
  -9   4   2        0.01       -9.83     37.45 o 
  -8   4   2       38.06       32.85     21.78 o 
  -7   4   2       41.88       28.52     14.79 o 
  -6   4   2       17.20        8.60     11.95 o 
  -5   4   2      118.56      103.88     11.74 o 
  -4   4   2        0.54        4.32      7.53 o 
  -3   4   2      519.56      502.97     18.02 o 
  -2   4   2      640.72      615.52     29.29 o 
  -1   4   2     2549.00     2340.29    128.70 o 
   0   4   2     1600.34     1590.58     62.30 o 
   1   4   2      348.50      349.51     12.71 o 
   2   4   2      763.99      700.58     17.98 o 
   3   4   2      852.08      798.48     18.18 o 
   4   4   2       54.15       52.86      9.79 o 
   5   4   2        3.24       -1.05      9.97 o 
   6   4   2       14.37       10.56     12.70 o 
   7   4   2       76.57       74.74     20.96 o 
   8   4   2       35.17       28.26     20.92 o 
  -8   5   2        0.48        0.37     20.22 o 
  -7   5   2       35.45       24.66     16.64 o 
  -6   5   2        0.47       -2.20     14.32 o 
  -5   5   2       12.20       19.46     11.06 o 
  -4   5   2      283.42      294.70     28.10 o 
  -3   5   2        0.23        2.21      7.27 o 
  -2   5   2      114.72      110.29     12.43 o 
  -1   5   2      531.59      601.65     33.98 o 
   0   5   2      434.46      414.90     17.98 o 
   1   5   2      782.12      852.41     31.56 o 
   2   5   2      540.58      503.10     17.87 o 
   3   5   2       13.05       10.84      7.37 o 
   4   5   2       80.74       84.84     10.94 o 
   5   5   2      155.24      142.74     13.97 o 
   6   5   2       35.52       11.49     17.05 o 
   7   5   2      152.58      197.84     26.16 o 
   8   5   2       15.90        2.13     20.94 o 
  -8   6   2        3.89      -19.58     19.58 o 
  -7   6   2       13.73        2.33     15.59 o 
  -6   6   2       15.32       13.54     14.60 o 
  -5   6   2       35.80       28.79     14.29 o 
  -4   6   2        5.26        5.04     10.94 o 
  -3   6   2       40.47       68.53     11.97 o 
  -2   6   2      680.53      747.66     29.85 o 
  -1   6   2       25.63       47.03      9.51 o 
   0   6   2        3.79       -1.85      7.96 o 
   1   6   2      145.88      133.45     11.56 o 
   2   6   2      142.22      167.28     11.86 o 
   3   6   2        4.33        7.45      7.48 o 
   4   6   2       78.60       77.15     10.15 o 
   5   6   2      444.63      460.00     26.93 o 
   6   6   2       16.53       13.40     16.22 o 
   7   6   2      142.01      126.01     24.34 o 
   8   6   2       10.76       12.39     21.73 o 
  -8   7   2       12.21       15.42     23.99 o 
  -7   7   2        6.70        5.44     18.04 o 
  -6   7   2       42.20       37.46     16.19 o 
  -5   7   2        0.28        0.04     13.74 o 
  -4   7   2       93.69       96.02     14.88 o 
  -3   7   2       51.92       30.02     12.02 o 
  -2   7   2      137.65      185.38     17.92 o 
  -1   7   2        9.02        7.78      9.23 o 
   0   7   2       22.98       53.28      9.96 o 
   1   7   2      354.08      352.07     14.79 o 
   2   7   2       94.01       92.14     10.15 o 
   3   7   2       85.67       92.79     13.87 o 
   4   7   2      122.94      106.63     15.40 o 
   5   7   2      340.49      432.68     27.75 o 
   6   7   2       32.19       38.59     18.02 o 
   7   7   2        2.66        5.89     19.83 o 
   8   7   2        7.42       -6.59     21.49 o 
  -7   8   2       27.55       20.24     19.21 o 
  -6   8   2       46.25       23.71     16.27 o 
  -5   8   2       12.68        6.46     15.24 o 
  -4   8   2      237.19      249.31     19.67 o 
  -3   8   2        0.98        2.19     11.73 o 
  -2   8   2       59.86       40.91     15.10 o 
  -1   8   2      424.35      383.04     18.51 o 
   0   8   2       18.44       16.81      9.72 o 
   1   8   2      110.09      116.06     11.22 o 
   2   8   2      205.92      194.28     14.29 o 
   3   8   2      363.59      379.54     23.26 o 
   4   8   2       61.88       49.49     14.47 o 
   5   8   2        9.85       10.13     16.47 o 
   6   8   2        1.40       12.40     17.42 o 
   7   8   2       16.14       28.05     21.95 o 
  -7   9   2        0.02       -1.82     20.81 o 
  -6   9   2       52.93       42.02     21.06 o 
  -5   9   2        6.05        3.80     14.89 o 
  -4   9   2       80.49       79.35     17.62 o 
  -3   9   2      124.42      137.54     18.46 o 
  -2   9   2        0.15        6.21     14.95 o 
  -1   9   2       98.83      102.68     17.52 o 
   0   9   2      158.80      173.60     14.49 o 
   1   9   2      199.95      189.99     16.76 o 
   2   9   2       30.26       27.84      9.58 o 
   3   9   2       12.07       18.46     13.81 o 
   4   9   2       18.79       22.54     14.74 o 
   5   9   2       29.67       20.88     15.83 o 
   6   9   2       49.22       34.93     19.93 o 
   7   9   2        9.90      -13.18     19.15 o 
  -6  10   2       32.02       31.08     21.98 o 
  -5  10   2        4.41       16.15     16.71 o 
  -4  10   2        0.63        5.36     15.92 o 
  -3  10   2        0.03       11.76     15.29 o 
  -2  10   2      135.29      139.38     20.73 o 
  -1  10   2      142.70      124.89     19.80 o 
   0  10   2        3.57        3.76     11.50 o 
   1  10   2        0.05      -11.40     12.09 o 
   2  10   2        5.54        9.80     14.20 o 
   3  10   2       99.98       94.62     16.98 o 
   4  10   2       69.60       47.07     17.01 o 
   5  10   2        1.89        0.90     16.23 o 
   6  10   2        1.14        2.23     18.96 o 
  -6  11   2       14.78        0.38     21.73 o 
  -5  11   2        5.37       -6.07     19.27 o 
  -4  11   2       17.17       -7.26     16.30 o 
  -3  11   2       27.35       14.18     16.91 o 
  -2  11   2       32.41       47.97     18.77 o 
  -1  11   2       50.03       45.64     16.24 o 
   0  11   2        5.72       -0.71     13.37 o 
   1  11   2       48.22       37.75     16.77 o 
   2  11   2       22.35        1.72     14.30 o 
   3  11   2       15.82       22.00     16.30 o 
   4  11   2        6.58       10.25     16.25 o 
   5  11   2        0.01       -1.92     16.36 o 
   6  11   2        2.16       15.60     20.11 o 
  -5  12   2      101.32       59.26     22.59 o 
  -4  12   2      113.17      128.41     22.10 o 
  -3  12   2        0.05       15.10     17.78 o 
  -2  12   2       13.38        9.52     18.66 o 
  -1  12   2      156.58      165.67     23.45 o 
   0  12   2       40.05       55.55     18.89 o 
   1  12   2       73.03       60.85     16.92 o 
   2  12   2       19.28       21.85     16.13 o 
   3  12   2       12.98       -0.57     15.87 o 
   4  12   2        0.09        0.11     17.06 o 
   5  12   2       37.47       33.93     18.94 o 
  -4  13   2       26.94       -2.39     20.86 o 
  -3  13   2       59.43       52.50     22.58 o 
  -2  13   2       26.00       15.87     20.39 o 
  -1  13   2        7.73        0.59     18.61 o 
   0  13   2       11.59       15.76     23.68 o 
   1  13   2       46.38       52.27     19.25 o 
   2  13   2       16.08       16.59     16.75 o 
   3  13   2       19.83        8.81     17.00 o 
   4  13   2        6.40        9.80     18.07 o 
  -3  14   2       28.44       23.47     25.70 o 
  -2  14   2       12.36        4.56     20.75 o 
  -1  14   2        6.57       -1.38     24.17 o 
   0  14   2        5.96       26.75     25.33 o 
   1  14   2        2.38        1.49     20.58 o 
   2  14   2        6.54       20.62     19.94 o 
   3  14   2        3.07       10.42     18.29 o 
  -9   1   3        9.95        6.94     23.04 o 
  -8   1   3       75.95       90.83     18.74 o 
  -7   1   3        8.39       10.88     14.29 o 
  -6   1   3      210.20      230.58     17.37 o 
  -5   1   3       61.65       55.79     11.24 o 
  -4   1   3     4305.05     4215.51     38.72 o 
  -3   1   3      581.01      598.97     15.90 o 
  -2   1   3      333.24      328.57     10.52 o 
  -1   1   3     4636.62     4674.03    120.19 o 
   0   1   3     1135.69     1324.44     56.21 o 
   1   1   3      128.90      160.42     12.30 o 
   2   1   3      313.30      272.84     12.71 o 
   3   1   3      470.11      458.73     26.83 o 
   4   1   3      177.95      182.32     16.14 o 
   5   1   3       45.58       59.53     13.87 o 
   6   1   3       50.82       39.40     15.33 o 
   7   1   3        3.11       -1.18     15.68 o 
   8   1   3        7.35      -17.15     18.86 o 
   9   1   3        1.52      -14.78     20.69 o 
  -9   2   3       31.26       30.38     20.60 o 
  -8   2   3       24.18        3.73     16.21 o 
  -7   2   3      233.04      227.81     21.52 o 
  -6   2   3     1711.79     1686.41     38.17 o 
  -5   2   3        0.44       -5.12      9.61 o 
  -4   2   3      893.11      854.94     23.48 o 
  -3   2   3     1512.45     1343.79     21.24 o 
  -2   2   3     1785.81     2147.97     55.43 o 
  -1   2   3      558.27      644.22     23.39 o 
   0   2   3      697.17      599.86     25.52 o 
   1   2   3     1601.54     1614.18     53.05 o 
   2   2   3      324.17      365.12     14.98 o 
   3   2   3      728.76      698.44     21.77 o 
   4   2   3       45.87       51.17     11.76 o 
   5   2   3       93.99      100.55     17.18 o 
   6   2   3        7.67        3.22     15.38 o 
   7   2   3       19.18       29.13     18.04 o 
   8   2   3        1.28        7.93     17.00 o 
   9   2   3        7.58       30.79     43.31 o 
  -9   3   3        3.80       -6.32     23.34 o 
  -8   3   3      194.47      186.49     25.78 o 
  -7   3   3       14.82       10.27     13.13 o 
  -6   3   3      363.37      366.99     17.99 o 
  -5   3   3      351.30      339.07     15.37 o 
  -4   3   3      261.49      290.39     12.76 o 
  -3   3   3      141.20      165.25     10.89 o 
  -2   3   3      804.01      832.33     28.66 o 
  -1   3   3      401.76      425.77     17.08 o 
   0   3   3       60.57       61.13      7.04 o 
   1   3   3     1248.39     1240.04     46.75 o 
   2   3   3       24.85       47.51      7.94 o 
   3   3   3      305.08      328.91     15.53 o 
   4   3   3       31.52       31.66     10.66 o 
   5   3   3      475.66      482.09     22.64 o 
   6   3   3       29.68       38.46     14.61 o 
   7   3   3       32.60       31.51     15.60 o 
   8   3   3       13.68        6.36     19.45 o 
  -8   4   3       78.46       92.03     27.92 o 
  -7   4   3       28.69       25.02     15.84 o 
  -6   4   3       40.06       56.46     11.86 o 
  -5   4   3      131.35      153.73     13.58 o 
  -4   4   3        0.27       -3.93      7.54 o 
  -3   4   3        0.47        9.08      6.60 o 
  -2   4   3        8.10       17.20      8.00 o 
  -1   4   3        4.81        3.05      7.29 o 
   0   4   3      518.83      485.70     20.10 o 
   1   4   3      206.71      245.24     15.46 o 
   2   4   3        0.37        1.15      7.23 o 
   3   4   3       87.32       87.85      9.68 o 
   4   4   3       91.53       95.95     12.40 o 
   5   4   3       17.76       10.16     11.74 o 
   6   4   3       23.80       28.05     13.85 o 
   7   4   3        6.74       -5.81     17.34 o 
   8   4   3       27.08       17.81     20.42 o 
  -8   5   3       16.55       18.62     25.80 o 
  -7   5   3        8.20       18.66     20.12 o 
  -6   5   3        4.30       -3.14     11.67 o 
  -5   5   3       48.15       38.16     12.06 o 
  -4   5   3      322.97      371.59     23.03 o 
  -3   5   3       26.59       40.44      9.80 o 
  -2   5   3     1108.54     1155.43     39.19 o 
  -1   5   3     1992.72     1841.61     83.18 o 
   0   5   3      642.91      663.96     28.23 o 
   1   5   3      431.13      450.51     18.88 o 
   2   5   3     2776.56     2770.57     70.06 o 
   3   5   3      957.20     1004.44     25.68 o 
   4   5   3       40.36       41.48     11.18 o 
   5   5   3      405.94      406.11     25.97 o 
   6   5   3      134.21      168.95     23.13 o 
   7   5   3      148.61      165.85     25.48 o 
   8   5   3       11.73       13.53     22.01 o 
  -8   6   3        0.50       16.98     23.43 o 
  -7   6   3        2.51      -10.44     18.19 o 
  -6   6   3       33.09       58.70     19.71 o 
  -5   6   3       16.80       25.45     14.03 o 
  -4   6   3      126.29      125.27     12.30 o 
  -3   6   3      661.58      693.43     37.33 o 
  -2   6   3      532.12      518.69     29.58 o 
  -1   6   3      366.65      370.99     18.47 o 
   0   6   3     2750.23     2639.50    114.75 o 
   1   6   3     1137.20     1175.74     43.79 o 
   2   6   3      231.81      240.66     13.56 o 
   3   6   3      573.70      579.64     18.45 o 
   4   6   3      482.27      488.61     22.46 o 
   5   6   3       20.05       22.23     15.45 o 
   6   6   3      105.34       75.04     21.18 o 
   7   6   3        7.65       27.48     20.83 o 
   8   6   3       16.64        7.52     21.71 o 
  -8   7   3        3.71      -16.71     20.32 o 
  -7   7   3        5.73       10.35     20.49 o 
  -6   7   3       33.07       47.28     21.90 o 
  -5   7   3      114.33      127.22     23.45 o 
  -4   7   3       15.66       19.39     13.66 o 
  -3   7   3      162.07      191.97     17.35 o 
  -2   7   3      241.27      278.62     25.39 o 
  -1   7   3        0.71        4.97      7.93 o 
   0   7   3        4.19        3.85      8.16 o 
   1   7   3       98.70      112.67     10.02 o 
   2   7   3      248.51      257.15     14.65 o 
   3   7   3      122.72      120.39     11.60 o 
   4   7   3      206.38      208.38     18.02 o 
   5   7   3       72.65       76.22     17.76 o 
   6   7   3       30.76       28.14     19.55 o 
   7   7   3        2.19       -2.18     19.79 o 
   8   7   3       19.98       27.29     49.81 o 
  -7   8   3       34.86       26.61     21.85 o 
  -6   8   3      104.64       91.56     24.86 o 
  -5   8   3      107.25      111.13     19.94 o 
  -4   8   3        1.80        1.41     13.79 o 
  -3   8   3       85.03       99.42     16.43 o 
  -2   8   3      334.41      380.96     24.04 o 
  -1   8   3       72.08       59.84     10.15 o 
   0   8   3        0.10        4.81      8.94 o 
   1   8   3      392.26      433.92     15.57 o 
   2   8   3       45.55       36.07      9.91 o 
   3   8   3      245.41      269.37     19.49 o 
   4   8   3      245.99      247.03     20.17 o 
   5   8   3        0.58        4.93     16.03 o 
   6   8   3        2.17      -14.40     17.27 o 
   7   8   3        6.95      -19.28     20.17 o 
  -7   9   3       14.08       16.34     22.01 o 
  -6   9   3        7.19      -14.38     20.85 o 
  -5   9   3        2.14      -12.04     17.51 o 
  -4   9   3      369.27      378.24     25.39 o 
  -3   9   3      247.15      249.82     21.24 o 
  -2   9   3        4.98        5.49     14.86 o 
  -1   9   3      409.80      431.65     17.50 o 
   0   9   3      452.79      422.28     19.66 o 
   1   9   3        1.06       -4.24      8.66 o 
   2   9   3       57.22       51.22     11.03 o 
   3   9   3      209.36      240.86     20.03 o 
   4   9   3       68.62       92.76     16.95 o 
   5   9   3      118.04      121.02     18.96 o 
   6   9   3       11.37        1.67     17.65 o 
   7   9   3        1.04       -0.09     21.16 o 
  -6  10   3       18.92       25.32     22.83 o 
  -5  10   3        6.08       16.23     19.14 o 
  -4  10   3        2.14       -0.57     15.86 o 
  -3  10   3       24.58       35.52     16.20 o 
  -2  10   3      480.47      453.37     28.40 o 
  -1  10   3      186.02      163.88     14.19 o 
   0  10   3        7.16       19.64     10.98 o 
   1  10   3      420.44      408.29     19.75 o 
   2  10   3      606.84      583.40     26.86 o 
   3  10   3        4.82       13.95     14.77 o 
   4  10   3       46.29       33.62     16.26 o 
   5  10   3      121.86      124.90     19.76 o 
   6  10   3        5.76      -15.40     18.43 o 
  -6  11   3       15.86        5.60     22.27 o 
  -5  11   3        3.52       17.41     20.60 o 
  -4  11   3        6.25       -7.69     18.06 o 
  -3  11   3       22.52        5.23     16.50 o 
  -2  11   3       11.36       12.78     16.02 o 
  -1  11   3       45.37       67.71     16.67 o 
   0  11   3      167.94      163.09     18.84 o 
   1  11   3        0.66        2.92     14.05 o 
   2  11   3       14.25       14.63     14.70 o 
   3  11   3       50.31       63.59     17.41 o 
   4  11   3        1.92        4.71     15.69 o 
   5  11   3        7.95       -7.32     16.81 o 
   6  11   3        0.35      -12.86     19.07 o 
  -5  12   3       17.79       20.44     21.46 o 
  -4  12   3        8.54        1.27     19.78 o 
  -3  12   3        9.10        9.99     17.20 o 
  -2  12   3        0.03       -4.32     16.21 o 
  -1  12   3       33.65       15.44     16.31 o 
   0  12   3        0.65       11.37     17.23 o 
   1  12   3        0.01        7.48     15.21 o 
   2  12   3        0.74       11.27     15.59 o 
   3  12   3       25.71       39.61     17.43 o 
   4  12   3       19.62       33.16     17.74 o 
   5  12   3        9.16       13.20     18.70 o 
  -4  13   3       25.57       42.10     23.15 o 
  -3  13   3        0.03      -17.69     17.69 o 
  -2  13   3       13.58       28.20     17.84 o 
  -1  13   3        1.74      -12.18     18.11 o 
   0  13   3        0.29       12.94     23.10 o 
   1  13   3       35.70       31.24     16.92 o 
   2  13   3       69.97       72.76     18.84 o 
   3  13   3        1.36       13.91     17.49 o 
   4  13   3        0.18        9.83     18.36 o 
  -3  14   3        7.09       12.37     25.19 o 
  -2  14   3        9.89        5.56     21.33 o 
  -1  14   3       10.15       21.18     24.76 o 
   0  14   3       49.15       71.07     24.23 o 
   1  14   3        7.43       31.69     22.76 o 
   2  14   3        0.03      -16.53     16.84 o 
  -9   0   4        1.09      -11.57     28.09 o 
  -8   0   4       43.66       44.95     29.63 o 
  -7   0   4       27.51       10.80     17.69 o 
  -6   0   4       49.72       64.67     17.79 o 
  -5   0   4      409.54      423.84     27.33 o 
  -4   0   4       67.24      102.25     29.26 o 
  -3   0   4      740.24      697.49     19.62 o 
  -2   0   4     1089.29      997.09     21.37 o 
  -1   0   4     2216.11     2510.43     86.75 o 
   0   0   4      612.01      516.64     26.46 o 
   1   0   4     1875.69     1759.29     88.57 o 
   2   0   4     3564.11     3422.51    246.80 o 
   3   0   4     1554.83     1397.26     34.32 o 
   4   0   4      414.91      438.68     34.96 o 
   5   0   4       51.20       59.02     23.03 o 
   6   0   4      447.51      475.93     44.63 o 
   7   0   4       53.06       51.34     28.61 o 
   8   0   4        0.08       24.40     27.35 o 
  -9   1   4        2.02       -0.68     22.93 o 
  -8   1   4        3.98        4.21     15.37 o 
  -7   1   4        1.76        0.11     13.93 o 
  -6   1   4       93.02       80.78     15.30 o 
  -5   1   4        7.27       11.25     12.03 o 
  -4   1   4      244.44      296.13     17.00 o 
  -3   1   4       37.43       32.80      8.68 o 
  -2   1   4        1.42       -3.00      7.09 o 
  -1   1   4      251.18      295.07     15.92 o 
   0   1   4     1368.87     1280.35     55.55 o 
   1   1   4     1121.18     1162.67     28.84 o 
   2   1   4     1091.17     1146.74     42.56 o 
   3   1   4       31.39       32.91      9.15 o 
   4   1   4     1391.76     1311.77     29.96 o 
   5   1   4      173.11      174.02     18.46 o 
   6   1   4        8.20       11.94     14.05 o 
   7   1   4        0.41        6.04     16.51 o 
   8   1   4       15.27       19.41     22.00 o 
  -9   2   4        6.82       -2.08     23.67 o 
  -8   2   4       43.31       26.30     19.30 o 
  -7   2   4        9.88       14.02     12.81 o 
  -6   2   4     1067.97     1010.09     28.26 o 
  -5   2   4      140.66      143.89     13.80 o 
  -4   2   4       83.12       71.76     10.47 o 
  -3   2   4       81.96       81.95     10.84 o 
  -2   2   4      837.37      861.95     21.31 o 
  -1   2   4       87.75       93.24      8.68 o 
   0   2   4      272.11      282.77     15.45 o 
   1   2   4      343.07      314.07     16.40 o 
   2   2   4      963.48      970.78     26.68 o 
   3   2   4       38.42       38.17     10.56 o 
   4   2   4        0.14       -1.92     10.14 o 
   5   2   4       81.86       97.43     15.36 o 
   6   2   4        0.03        2.51     13.85 o 
   7   2   4        8.05        4.91     15.44 o 
   8   2   4        0.63       13.99     21.33 o 
  -9   3   4       16.91       37.50     47.39 o 
  -8   3   4      578.82      518.14     34.67 o 
  -7   3   4        5.36       17.99     13.19 o 
  -6   3   4       29.83       35.60     11.38 o 
  -5   3   4        0.82        2.77      8.92 o 
  -4   3   4      918.18      901.35     20.47 o 
  -3   3   4       37.14       31.47      8.06 o 
  -2   3   4       17.02       18.73      8.56 o 
  -1   3   4      513.98      479.22     22.41 o 
   0   3   4       31.41       23.97      7.23 o 
   1   3   4      270.41      292.85     19.60 o 
   2   3   4        2.68        3.04      7.29 o 
   3   3   4      570.48      564.62     20.70 o 
   4   3   4      254.03      296.74     18.29 o 
   5   3   4       95.95       97.90     15.12 o 
   6   3   4       25.23       21.89     14.30 o 
   7   3   4      123.60      127.88     19.31 o 
   8   3   4       90.88       94.07     27.46 o 
  -8   4   4       27.21       22.59     23.92 o 
  -7   4   4        0.07       11.07     15.34 o 
  -6   4   4      388.12      367.62     20.22 o 
  -5   4   4       14.96       -4.94      9.76 o 
  -4   4   4        9.51       14.26      8.64 o 
  -3   4   4       71.59       86.05      9.08 o 
  -2   4   4      705.73      663.82     19.28 o 
  -1   4   4      101.40      108.79      9.82 o 
   0   4   4       52.14       56.59      7.76 o 
   1   4   4     2347.00     2513.34     97.56 o 
   2   4   4     2053.38     2085.51     80.83 o 
   3   4   4       42.98       56.34      9.41 o 
   4   4   4      628.30      638.67     23.50 o 
   5   4   4      289.03      254.54     19.65 o 
   6   4   4      185.63      184.93     19.55 o 
   7   4   4        6.94       14.12     18.57 o 
   8   4   4       28.51       31.32     24.52 o 
  -8   5   4       15.89       10.33     24.83 o 
  -7   5   4       27.26       39.06     20.82 o 
  -6   5   4       24.22        7.19     13.29 o 
  -5   5   4        0.73        6.44     11.68 o 
  -4   5   4      285.75      285.69     19.51 o 
  -3   5   4       40.69       50.05      8.14 o 
  -2   5   4       31.68       28.62      8.81 o 
  -1   5   4      257.01      257.24     13.04 o 
   0   5   4     1163.27     1159.51     43.19 o 
   1   5   4       28.50       17.38      7.42 o 
   2   5   4      254.24      245.89     11.88 o 
   3   5   4      496.33      520.67     21.13 o 
   4   5   4      843.13      818.04     26.83 o 
   5   5   4        8.51        7.77     12.38 o 
   6   5   4      230.78      236.61     25.52 o 
   7   5   4      112.36      120.01     23.79 o 
   8   5   4       20.81       58.12     25.96 o 
  -8   6   4        0.59       -0.93     22.73 o 
  -7   6   4        7.78       -0.53     20.80 o 
  -6   6   4        0.39       18.33     21.78 o 
  -5   6   4       35.16       28.17     12.45 o 
  -4   6   4       48.42       61.23     12.13 o 
  -3   6   4      130.40      167.85     12.96 o 
  -2   6   4       27.02       27.50      8.72 o 
  -1   6   4        6.85        2.49      8.24 o 
   0   6   4       84.36      107.92      9.58 o 
   1   6   4       74.40       71.47      8.97 o 
   2   6   4       73.12       78.77      9.03 o 
   3   6   4      609.20      578.38     19.27 o 
   4   6   4        0.30        1.43      9.52 o 
   5   6   4      255.24      232.15     24.23 o 
   6   6   4       92.66       97.17     21.76 o 
   7   6   4        0.54       -1.42     19.27 o 
   8   6   4       17.11       13.77     22.02 o 
  -8   7   4        4.51       -2.48     21.27 o 
  -7   7   4       66.25       90.84     23.71 o 
  -6   7   4        1.52       14.57     20.28 o 
  -5   7   4       42.42       42.40     16.82 o 
  -4   7   4      268.67      289.27     25.66 o 
  -3   7   4      181.21      210.52     15.44 o 
  -2   7   4       39.04       52.39      9.82 o 
  -1   7   4      246.30      264.43     16.53 o 
   0   7   4      385.66      339.97     17.91 o 
   1   7   4      105.74       92.64      9.96 o 
   2   7   4       25.29        3.79      9.03 o 
   3   7   4      129.42      138.62     13.03 o 
   4   7   4      238.09      250.24     16.06 o 
   5   7   4        1.63       19.67     16.10 o 
   6   7   4       11.93       39.10     20.28 o 
   7   7   4        0.21        5.06     20.31 o 
  -7   8   4        0.02      -14.67     20.43 o 
  -6   8   4       61.92       39.40     22.55 o 
  -5   8   4      201.32      231.06     28.30 o 
  -4   8   4       14.35        9.24     14.15 o 
  -3   8   4       20.59       19.29     10.92 o 
  -2   8   4      828.00      692.25     32.99 o 
  -1   8   4      404.75      415.81     19.04 o 
   0   8   4       78.86       61.18     10.72 o 
   1   8   4       11.99        7.72      8.65 o 
   2   8   4      921.20      916.55     28.22 o 
   3   8   4       63.11       57.26     11.03 o 
   4   8   4        0.14      -10.96     12.61 o 
   5   8   4        0.12       10.03     16.30 o 
   6   8   4       96.32       86.76     23.48 o 
   7   8   4        0.00        0.17     21.40 o 
  -7   9   4        0.07        5.37     21.68 o 
  -6   9   4       23.13        5.59     22.02 o 
  -5   9   4       17.74       37.19     22.15 o 
  -4   9   4      189.61      198.03     20.85 o 
  -3   9   4      374.92      374.34     26.02 o 
  -2   9   4       86.17       90.32     16.42 o 
  -1   9   4        5.44        6.63      9.60 o 
   0   9   4      927.50      917.01     39.00 o 
   1   9   4      431.08      417.95     16.87 o 
   2   9   4       94.71       83.57     12.76 o 
   3   9   4       59.44       46.52     14.97 o 
   4   9   4        2.42       -0.23     14.10 o 
   5   9   4       27.74       17.36     15.77 o 
   6   9   4        0.18      -10.07     18.13 o 
   7   9   4        0.40       -3.30     25.62 o 
  -6  10   4        0.15        6.74     23.07 o 
  -5  10   4       19.33       27.30     19.84 o 
  -4  10   4        0.00      -17.19     17.19 o 
  -3  10   4       47.86       64.69     18.53 o 
  -2  10   4       11.88        1.74     14.44 o 
  -1  10   4       25.95       24.88     12.23 o 
   0  10   4       28.56       23.11     11.32 o 
   1  10   4       63.72       52.38     12.73 o 
   2  10   4       90.33       99.04     16.61 o 
   3  10   4       22.77       26.06     15.27 o 
   4  10   4        0.43       20.41     15.47 o 
   5  10   4       27.12       23.98     18.89 o 
   6  10   4       12.76        0.44     19.87 o 
  -6  11   4       13.83       42.55     25.80 o 
  -5  11   4        3.93       -5.44     20.14 o 
  -4  11   4       19.73       26.56     20.46 o 
  -3  11   4      162.02      184.54     21.55 o 
  -2  11   4       44.65       67.27     17.90 o 
  -1  11   4      194.87      190.95     20.34 o 
   0  11   4      441.02      420.25     23.29 o 
   1  11   4       15.22       31.69     12.75 o 
   2  11   4       49.10       44.99     15.93 o 
   3  11   4       95.55      101.04     18.14 o 
   4  11   4       58.95       59.87     17.60 o 
   5  11   4        1.53      -12.43     18.77 o 
  -5  12   4       22.47        1.57     20.85 o 
  -4  12   4        9.26       -5.90     18.33 o 
  -3  12   4       20.82       21.11     18.96 o 
  -2  12   4       92.70       92.53     19.67 o 
  -1  12   4       35.53       35.50     17.07 o 
   0  12   4       18.41       -1.61     14.97 o 
   1  12   4       68.40       53.57     16.55 o 
   2  12   4       48.30       43.21     16.93 o 
   3  12   4       37.31       33.92     17.41 o 
   4  12   4        2.27        3.75     16.77 o 
   5  12   4       44.88       70.77     22.51 o 
  -4  13   4       14.77       15.66     19.93 o 
  -3  13   4        3.80        3.85     18.74 o 
  -2  13   4        6.16       15.58     17.44 o 
  -1  13   4       28.99       34.12     20.35 o 
   0  13   4        2.81       -4.53     19.60 o 
   1  13   4       14.36       26.47     21.04 o 
   2  13   4        3.64        4.18     16.82 o 
   3  13   4       21.14       10.57     17.49 o 
   4  13   4        2.05        7.15     19.92 o 
  -2  14   4        0.22        0.95     24.59 o 
  -1  14   4        4.49       16.66     25.01 o 
   0  14   4        0.11       17.29     21.50 o 
   1  14   4       12.31       20.14     22.09 o 
   2  14   4        8.98        8.44     21.91 o 
  -9   1   5       15.76       11.53     20.65 o 
  -8   1   5       13.63        3.23     15.16 o 
  -7   1   5       13.75        3.75     12.99 o 
  -6   1   5       13.19       10.67     11.54 o 
  -5   1   5        1.62        7.96      9.30 o 
  -4   1   5       45.73       31.65      9.53 o 
  -3   1   5      284.05      303.77     14.54 o 
  -2   1   5      476.64      443.50     18.46 o 
  -1   1   5       85.56      149.50     10.92 o 
   0   1   5      510.12      578.48     23.76 o 
   1   1   5     3214.81     3075.44     67.75 o 
   2   1   5     1106.98     1199.05     40.53 o 
   3   1   5        0.59        9.32      9.05 o 
   4   1   5      455.94      463.12     20.42 o 
   5   1   5      256.73      274.18     19.89 o 
   6   1   5       11.96        4.06     13.87 o 
   7   1   5       12.37      -11.47     18.30 o 
   8   1   5       24.59       31.76     23.27 o 
  -9   2   5       25.61        9.67     23.50 o 
  -8   2   5      133.90      133.94     28.34 o 
  -7   2   5       21.85       13.09     13.09 o 
  -6   2   5      110.91      106.39     14.42 o 
  -5   2   5       10.28        9.29     10.19 o 
  -4   2   5       87.51       76.26     11.14 o 
  -3   2   5      433.62      459.09     17.00 o 
  -2   2   5      191.09      238.07     14.85 o 
  -1   2   5     1949.36     1824.20     74.87 o 
   0   2   5     2718.39     2616.23    161.12 o 
   1   2   5     1001.72     1113.71     42.30 o 
   2   2   5     2358.23     2499.63     65.16 o 
   3   2   5     1629.01     1596.10     43.96 o 
   4   2   5      136.39      153.16     15.77 o 
   5   2   5        2.47        6.66     11.97 o 
   6   2   5      176.74      194.89     20.67 o 
   7   2   5       23.89       45.75     22.57 o 
   8   2   5        1.44       -4.99     20.89 o 
  -8   3   5      121.57      111.77     27.61 o 
  -7   3   5       52.41       52.97     15.70 o 
  -6   3   5        2.50        2.82     10.21 o 
  -5   3   5      102.26      110.84     11.46 o 
  -4   3   5        1.19       -5.10      8.07 o 
  -3   3   5      103.21      116.72     11.56 o 
  -2   3   5      289.57      271.42     16.62 o 
  -1   3   5      248.24      232.84     13.65 o 
   0   3   5     4002.54     4278.60    223.10 o 
   1   3   5      107.95      116.35     10.45 o 
   2   3   5       71.76      106.29     11.97 o 
   3   3   5      384.19      406.38     19.20 o 
   4   3   5      102.40      107.15     14.38 o 
   5   3   5        0.82       -3.01     11.60 o 
   6   3   5        6.53       -5.84     13.40 o 
   7   3   5        8.46       -2.63     16.39 o 
   8   3   5        3.90        0.37     26.27 o 
  -8   4   5       19.58        3.57     22.50 o 
  -7   4   5        0.28        1.01     15.44 o 
  -6   4   5        0.01       -4.82     15.06 o 
  -5   4   5       19.67       15.10     10.37 o 
  -4   4   5        2.55       -0.70      9.65 o 
  -3   4   5       31.58       33.98      9.68 o 
  -2   4   5     1740.84     1745.78     37.63 o 
  -1   4   5       87.50      110.15      9.61 o 
   0   4   5      529.65      524.54     17.40 o 
   1   4   5       18.35        3.16      7.73 o 
   2   4   5      520.44      477.32     19.06 o 
   3   4   5      294.67      290.37     14.77 o 
   4   4   5      160.75      173.53     16.45 o 
   5   4   5      177.41      199.24     18.41 o 
   6   4   5      177.46      193.86     19.79 o 
   7   4   5      147.43      164.31     20.60 o 
   8   4   5        2.52       21.60     24.67 o 
  -8   5   5       12.94      -22.78     23.35 o 
  -7   5   5        1.38       -5.11     19.45 o 
  -6   5   5        3.60       15.56     14.91 o 
  -5   5   5       60.10       69.09     13.70 o 
  -4   5   5      186.38      222.58     15.85 o 
  -3   5   5       18.61       28.09      9.83 o 
  -2   5   5      398.79      360.38     20.23 o 
  -1   5   5       17.71       17.96      8.72 o 
   0   5   5      208.75      195.87     11.62 o 
   1   5   5       58.77       86.60      9.27 o 
   2   5   5        9.48        3.65      8.39 o 
   3   5   5        6.43        0.12      8.46 o 
   4   5   5       36.09       31.50     12.81 o 
   5   5   5      334.15      348.99     22.51 o 
   6   5   5        9.72       16.65     14.12 o 
   7   5   5       94.35      106.72     23.58 o 
   8   5   5      157.85      188.90     33.88 o 
  -8   6   5        4.99       18.43     23.53 o 
  -7   6   5       25.74       19.38     23.52 o 
  -6   6   5        1.56        8.84     21.15 o 
  -5   6   5       35.46       34.89     15.33 o 
  -4   6   5      265.68      284.74     34.83 o 
  -3   6   5      161.87      182.18     11.32 o 
  -2   6   5       45.91       45.16      9.63 o 
  -1   6   5        5.31       12.27      8.96 o 
   0   6   5      597.39      550.72     19.58 o 
   1   6   5      119.11      132.38     10.71 o 
   2   6   5      254.53      266.37     13.29 o 
   3   6   5      413.90      404.56     23.24 o 
   4   6   5        0.91      -10.58     10.86 o 
   5   6   5      145.46      145.47     17.71 o 
   6   6   5      191.86      203.98     25.77 o 
   7   6   5       89.58       86.43     23.04 o 
   8   6   5        0.22       27.89     45.08 o 
  -7   7   5       25.51       41.25     24.41 o 
  -6   7   5      153.35      134.07     25.43 o 
  -5   7   5      130.52      149.60     24.39 o 
  -4   7   5        7.07        6.92     10.31 o 
  -3   7   5      328.35      331.93     17.48 o 
  -2   7   5      676.62      643.50     33.60 o 
  -1   7   5      140.00      128.23     12.64 o 
   0   7   5       21.28       10.85      8.44 o 
   1   7   5      716.83      709.35     27.30 o 
   2   7   5      203.19      209.03     12.58 o 
   3   7   5      156.40      147.51     13.61 o 
   4   7   5      191.29      193.11     15.10 o 
   5   7   5      114.42      112.50     22.25 o 
   6   7   5        0.62      -10.79     18.01 o 
   7   7   5        9.84       12.75     21.32 o 
  -7   8   5       62.66       91.92     26.52 o 
  -6   8   5       28.67       16.91     21.97 o 
  -5   8   5      208.03      192.13     27.67 o 
  -4   8   5      334.01      343.87     27.34 o 
  -3   8   5       10.54       10.30     10.93 o 
  -2   8   5       49.08       31.10     10.52 o 
  -1   8   5      675.93      648.43     23.75 o 
   0   8   5        4.53        2.60      9.04 o 
   1   8   5      847.62      852.08     37.86 o 
   2   8   5      212.49      225.74     13.54 o 
   3   8   5       42.38       38.38     11.51 o 
   4   8   5        3.71       -0.02     13.14 o 
   5   8   5        4.67       -6.54     15.98 o 
   6   8   5       12.84        1.56     19.33 o 
   7   8   5        1.17        2.76     21.25 o 
  -7   9   5        0.04        3.70     24.27 o 
  -6   9   5       44.43       24.96     23.66 o 
  -5   9   5        3.39      -12.05     19.94 o 
  -4   9   5        3.35       -5.68     17.25 o 
  -3   9   5       74.31       77.77     16.74 o 
  -2   9   5        0.27        6.61     13.93 o 
  -1   9   5      326.22      380.12     19.37 o 
   0   9   5      402.34      402.11     17.58 o 
   1   9   5       23.63       18.45     10.11 o 
   2   9   5       31.92       28.68     11.41 o 
   3   9   5      313.17      334.46     22.35 o 
   4   9   5      268.76      283.09     25.40 o 
   5   9   5       98.21      102.68     21.13 o 
   6   9   5        1.81       -1.06     20.75 o 
  -6  10   5        1.62       15.69     23.47 o 
  -5  10   5       23.28       14.74     19.96 o 
  -4  10   5        1.48        1.19     17.09 o 
  -3  10   5       35.20       47.95     19.65 o 
  -2  10   5      251.60      289.91     22.52 o 
  -1  10   5       75.80       67.97     13.92 o 
   0  10   5       38.30       26.11     11.01 o 
   1  10   5       38.72       36.00     12.61 o 
   2  10   5      124.21      135.53     17.77 o 
   3  10   5        0.47      -13.76     13.76 o 
   4  10   5       27.37       18.99     15.60 o 
   5  10   5       47.83       13.52     19.31 o 
   6  10   5       21.47       20.45     21.79 o 
  -5  11   5       24.15       15.81     19.76 o 
  -4  11   5        3.34       -3.69     17.57 o 
  -3  11   5        8.47        3.30     18.89 o 
  -2  11   5       68.39       56.18     17.82 o 
  -1  11   5       29.38       30.79     15.75 o 
   0  11   5        1.03      -12.25     12.68 o 
   1  11   5       19.13        6.20     12.30 o 
   2  11   5        9.11        5.49     14.85 o 
   3  11   5        0.12       15.01     16.14 o 
   4  11   5       16.49        9.14     16.65 o 
   5  11   5       17.93       27.72     20.35 o 
  -5  12   5        1.69        3.92     20.34 o 
  -4  12   5       37.13       28.88     19.84 o 
  -3  12   5        2.31      -10.20     19.09 o 
  -2  12   5       30.70       30.26     17.19 o 
  -1  12   5        6.10       -7.91     15.39 o 
   0  12   5       15.67        5.31     15.69 o 
   1  12   5        0.00       -8.86     14.71 o 
   2  12   5        5.64        4.62     15.97 o 
   3  12   5       11.45      -10.29     15.51 o 
   4  12   5        2.58        7.64     19.65 o 
  -4  13   5        0.33       25.38     27.32 o 
  -3  13   5        1.89        9.19     19.22 o 
  -2  13   5       25.72       13.82     22.69 o 
  -1  13   5       37.27       13.26     18.17 o 
   0  13   5        0.94        3.50     20.21 o 
   1  13   5       94.41       89.97     23.46 o 
   2  13   5       51.66       68.62     18.81 o 
   3  13   5        3.17       -0.14     17.22 o 
  -2  14   5        0.27       12.99     25.18 o 
  -1  14   5       52.90       24.84     25.94 o 
   0  14   5       26.81       22.17     22.03 o 
   1  14   5        0.00        1.87     21.00 o 
   2  14   5        2.16      -22.23     33.63 o 
  -8   0   6        0.13       -3.78     20.62 o 
  -7   0   6        0.10       10.84     20.57 o 
  -6   0   6        0.76       -0.06     12.95 o 
  -5   0   6       33.23       44.15     14.02 o 
  -4   0   6        7.10       22.94      9.38 o 
  -3   0   6      257.36      251.11     19.73 o 
  -2   0   6       34.58       25.38     11.82 o 
  -1   0   6      240.07      249.22     21.79 o 
   0   0   6       59.65       91.51     19.26 o 
   1   0   6       29.74       13.02     14.71 o 
   2   0   6       20.10       17.01     15.73 o 
   3   0   6      180.60      132.03     23.76 o 
   4   0   6      109.50       98.61     25.49 o 
   5   0   6        5.13        7.34     20.66 o 
   6   0   6       20.53       23.73     24.90 o 
   7   0   6        4.26       16.98     26.73 o 
   8   0   6       39.09       56.09     41.80 o 
  -8   1   6        2.13      -15.97     16.50 o 
  -7   1   6       19.07       17.04     14.82 o 
  -6   1   6       14.23        7.40     11.46 o 
  -5   1   6       76.87       86.34     12.51 o 
  -4   1   6       10.09        5.16      8.79 o 
  -3   1   6       16.73       26.84      8.53 o 
  -2   1   6       96.86      107.90     12.56 o 
  -1   1   6      469.61      492.14     25.90 o 
   0   1   6        1.84       -2.71     11.22 o 
   1   1   6       82.29       89.51     11.22 o 
   2   1   6       16.39       41.76     10.19 o 
   3   1   6        8.37        2.47      8.90 o 
   4   1   6        1.73       -1.40     10.16 o 
   5   1   6       31.99       29.64     12.97 o 
   6   1   6       47.22       38.79     20.63 o 
   7   1   6        6.52       -6.84     23.25 o 
   8   1   6       19.62       17.08     22.52 o 
  -8   2   6       81.46       72.73     22.78 o 
  -7   2   6       17.58       22.71     13.60 o 
  -6   2   6        9.04       12.08     10.91 o 
  -5   2   6        3.02       26.10     10.11 o 
  -4   2   6        3.25        4.93      9.54 o 
  -3   2   6        4.98       16.40      8.76 o 
  -2   2   6      366.43      417.09     21.79 o 
  -1   2   6      238.84      243.97     20.47 o 
   0   2   6     1500.86     1556.04     86.08 o 
   1   2   6       23.85       21.04      8.12 o 
   2   2   6        2.42        3.08      9.60 o 
   3   2   6       93.75       98.78     13.34 o 
   4   2   6       17.19       33.00     13.23 o 
   5   2   6        0.00      -10.86     13.12 o 
   6   2   6        8.79       35.77     20.25 o 
   7   2   6        0.03        0.04     20.04 o 
   8   2   6        5.97       22.08     22.00 o 
  -8   3   6       93.89       70.17     23.31 o 
  -7   3   6       57.65       44.32     16.63 o 
  -6   3   6       60.49       58.41     13.93 o 
  -5   3   6      107.03      113.82     12.38 o 
  -4   3   6      606.58      606.83     20.95 o 
  -3   3   6      206.43      275.35     15.68 o 
  -2   3   6      738.81      781.55     26.45 o 
  -1   3   6     1554.54     1655.55     48.38 o 
   0   3   6      855.19      790.42     42.07 o 
   1   3   6      281.62      288.98     19.46 o 
   2   3   6      658.41      650.02     22.85 o 
   3   3   6      104.78      107.22     14.47 o 
   4   3   6        6.24        4.98     11.39 o 
   5   3   6       79.68       79.40     15.38 o 
   6   3   6        0.26       -8.28     14.10 o 
   7   3   6        0.19        5.49     18.76 o 
   8   3   6       56.64       55.40     29.86 o 
  -8   4   6       52.62       69.64     28.94 o 
  -7   4   6       28.91       19.49     16.50 o 
  -6   4   6      167.44      172.05     19.91 o 
  -5   4   6      135.63      151.90     15.25 o 
  -4   4   6       25.20       29.95     10.95 o 
  -3   4   6      568.52      629.72     22.88 o 
  -2   4   6      421.41      388.18     16.82 o 
  -1   4   6     1131.23     1244.42     51.48 o 
   0   4   6       26.30       59.64      9.75 o 
   1   4   6     2023.74     2131.41     90.64 o 
   2   4   6     1115.74     1138.26     29.18 o 
   3   4   6       30.18       27.06     11.65 o 
   4   4   6       52.88       54.88     13.59 o 
   5   4   6      150.36      161.33     18.56 o 
   6   4   6        1.35      -13.44     13.44 o 
   7   4   6       12.23        9.23     17.58 o 
   8   4   6        0.33      -25.62     25.62 o 
  -8   5   6        2.99        4.77     26.54 o 
  -7   5   6        3.51       -1.28     19.21 o 
  -6   5   6        1.59       17.14     14.97 o 
  -5   5   6       56.44       67.65     15.78 o 
  -4   5   6        1.03       -2.18     10.21 o 
  -3   5   6      133.40      147.63     14.14 o 
  -2   5   6        0.81       -4.40     10.39 o 
  -1   5   6      689.81      702.34     23.69 o 
   0   5   6      237.65      273.13     15.32 o 
   1   5   6      581.35      592.24     20.76 o 
   2   5   6       44.67       54.42     10.50 o 
   3   5   6      458.98      453.68     22.32 o 
   4   5   6      323.52      307.20     20.94 o 
   5   5   6       35.41       30.54     14.50 o 
   6   5   6       10.94        4.49     14.82 o 
   7   5   6       67.49       88.58     25.82 o 
   8   5   6        4.21      -13.89     27.46 o 
  -8   6   6       20.82       27.38     26.55 o 
  -7   6   6       17.65       14.28     21.32 o 
  -6   6   6       52.58       65.01     22.11 o 
  -5   6   6      152.18      161.05     19.32 o 
  -4   6   6       63.16       48.57     14.33 o 
  -3   6   6       32.60       36.16     11.20 o 
  -2   6   6        3.49       -0.85      8.68 o 
  -1   6   6       21.36       33.51      9.27 o 
   0   6   6      115.66      119.31     11.28 o 
   1   6   6        0.07       -6.55      8.13 o 
   2   6   6        8.00        5.44      8.20 o 
   3   6   6      148.73      152.06     13.42 o 
   4   6   6        2.54       10.43     12.75 o 
   5   6   6       41.05       28.19     14.34 o 
   6   6   6       35.87       40.51     20.18 o 
   7   6   6        4.25      -15.13     21.68 o 
  -7   7   6      117.60      101.36     26.33 o 
  -6   7   6      113.98      128.56     25.31 o 
  -5   7   6        0.39       -6.04     16.39 o 
  -4   7   6      218.16      196.47     18.25 o 
  -3   7   6      500.69      507.62     25.06 o 
  -2   7   6        4.49        6.60      9.51 o 
  -1   7   6      784.63      741.31     35.13 o 
   0   7   6       13.53        5.01      9.35 o 
   1   7   6      384.01      365.21     15.63 o 
   2   7   6        4.84       16.45      9.22 o 
   3   7   6        6.57        7.54      8.99 o 
   4   7   6       76.95       65.70     15.35 o 
   5   7   6       40.53       31.31     18.90 o 
   6   7   6        0.91        5.23     19.73 o 
   7   7   6        5.23        1.83     23.31 o 
  -7   8   6        2.08      -20.17     20.17 o 
  -6   8   6       49.38       47.67     21.29 o 
  -5   8   6      100.23      101.79     22.32 o 
  -4   8   6       37.13       24.92     16.57 o 
  -3   8   6      155.84      174.80     18.08 o 
  -2   8   6       32.79       27.02     11.31 o 
  -1   8   6       24.95       16.50     10.44 o 
   0   8   6       58.00       69.45     10.83 o 
   1   8   6      376.75      366.45     16.67 o 
   2   8   6       68.31       73.26     10.97 o 
   3   8   6      258.41      223.16     16.44 o 
   4   8   6       67.83       77.68     19.09 o 
   5   8   6       30.69       24.66     19.72 o 
   6   8   6       15.47       23.94     20.92 o 
   7   8   6        2.62        7.24     21.50 o 
  -6   9   6        0.02      -13.72     18.99 o 
  -5   9   6        0.37        8.85     19.61 o 
  -4   9   6        0.40       15.63     16.85 o 
  -3   9   6       85.61      103.97     21.10 o 
  -2   9   6       55.74       54.86     15.15 o 
  -1   9   6       61.25       68.32     12.53 o 
   0   9   6       42.67       45.33     11.17 o 
   1   9   6       21.33       20.21     10.52 o 
   2   9   6       60.14       55.08     12.40 o 
   3   9   6      256.07      257.80     20.69 o 
   4   9   6        7.25        2.57     16.72 o 
   5   9   6       11.50        9.18     19.69 o 
   6   9   6       58.99       58.91     23.56 o 
  -6  10   6        0.65       17.54     21.84 o 
  -5  10   6       62.44       67.76     22.76 o 
  -4  10   6        6.96       11.96     17.97 o 
  -3  10   6       83.07       77.88     21.30 o 
  -2  10   6       43.68       46.06     16.31 o 
  -1  10   6       27.38       43.46     12.72 o 
   0  10   6       14.63       16.28     11.12 o 
   1  10   6       64.11       53.84     13.30 o 
   2  10   6        5.26        3.42     11.80 o 
   3  10   6       43.91       42.52     15.63 o 
   4  10   6        1.02       -4.73     17.25 o 
   5  10   6       88.48       74.44     21.81 o 
   6  10   6       12.52       -6.91     26.39 o 
  -5  11   6       12.88        1.93     18.95 o 
  -4  11   6       10.48      -17.12     17.12 o 
  -3  11   6       32.24       28.19     20.49 o 
  -2  11   6       29.83       22.74     20.38 o 
  -1  11   6       98.82       87.30     16.60 o 
   0  11   6       17.29       16.87     13.75 o 
   1  11   6       18.24        3.51     12.59 o 
   2  11   6        2.94      -10.19     14.81 o 
   3  11   6       36.81       20.84     16.50 o 
   4  11   6        1.29        6.18     18.61 o 
   5  11   6       13.47       30.04     21.05 o 
  -4  12   6       20.50       31.28     20.07 o 
  -3  12   6      116.54       92.91     23.64 o 
  -2  12   6      132.99      123.05     23.35 o 
  -1  12   6        3.90        4.44     16.15 o 
   0  12   6       53.80       44.63     17.73 o 
   1  12   6       47.37       46.44     18.34 o 
   2  12   6        3.40       -7.90     15.57 o 
   3  12   6        0.61        1.49     16.44 o 
   4  12   6       14.77       -7.08     18.91 o 
  -3  13   6        1.26       11.85     21.30 o 
  -2  13   6       12.57       -7.75     23.47 o 
  -1  13   6       21.27       14.16     19.82 o 
   0  13   6       25.11       58.32     22.23 o 
   1  13   6        0.03       12.84     20.88 o 
   2  13   6       43.18       17.98     18.83 o 
   3  13   6        2.97       -5.35     18.60 o 
  -1  14   6        0.97       27.05     25.95 o 
   0  14   6        2.83      -12.45     20.36 o 
   1  14   6        0.17       -2.10     21.33 o 
  -8   1   7        1.61       -3.98     16.42 o 
  -7   1   7       12.63        5.03     14.30 o 
  -6   1   7       82.03       63.32     16.45 o 
  -5   1   7       16.77       23.95     10.54 o 
  -4   1   7       63.61       65.11     10.47 o 
  -3   1   7        8.11       22.12     11.12 o 
  -2   1   7      524.34      594.49     21.82 o 
  -1   1   7      630.66      673.36     29.62 o 
   0   1   7      288.87      295.67     21.65 o 
   1   1   7       43.91       29.33     12.47 o 
   2   1   7      134.45      164.24     14.53 o 
   3   1   7        5.84        4.15     13.58 o 
   4   1   7       52.71       63.80     19.13 o 
   5   1   7       29.38       14.67     18.25 o 
   6   1   7        0.05      -14.39     17.57 o 
   7   1   7      127.99      127.88     28.49 o 
   8   1   7        2.04       -8.74     22.89 o 
  -8   2   7        6.43       -5.78     19.47 o 
  -7   2   7        0.46       10.08     17.54 o 
  -6   2   7       73.44       74.78     12.67 o 
  -5   2   7      194.52      195.10     15.79 o 
  -4   2   7      631.60      613.48     20.83 o 
  -3   2   7       16.22       27.45      9.38 o 
  -2   2   7      908.59      999.50     43.67 o 
  -1   2   7      123.26      129.10     10.18 o 
   0   2   7      895.04      965.89     47.09 o 
   1   2   7       28.87       57.31     11.46 o 
   2   2   7      361.29      323.53     25.33 o 
   3   2   7       26.47       18.21     11.13 o 
   4   2   7        5.90        9.00     12.02 o 
   5   2   7       53.35       44.76     18.51 o 
   6   2   7        0.18      -11.47     17.85 o 
   7   2   7       16.40        2.13     20.25 o 
   8   2   7       32.34       37.35     23.25 o 
  -8   3   7       14.58      -11.86     19.19 o 
  -7   3   7       22.01       30.31     20.29 o 
  -6   3   7       76.43       77.67     14.71 o 
  -5   3   7        8.26        4.14      9.75 o 
  -4   3   7      182.34      206.65     15.60 o 
  -3   3   7      847.02      923.04     26.86 o 
  -2   3   7     2381.16     2636.06     82.96 o 
  -1   3   7       38.08       41.64      9.58 o 
   0   3   7     1779.48     1820.23     59.24 o 
   1   3   7      248.54      250.04     17.50 o 
   2   3   7       18.31       24.06     11.25 o 
   3   3   7      227.00      266.28     19.13 o 
   4   3   7      115.08      123.02     16.94 o 
   5   3   7        4.64       -3.64     14.31 o 
   6   3   7       34.02       20.80     19.10 o 
   7   3   7        8.04       16.66     20.96 o 
   8   3   7        1.18        9.40     28.22 o 
  -8   4   7        8.15       -3.54     25.72 o 
  -7   4   7        0.48      -13.85     18.66 o 
  -6   4   7        8.43        8.57     14.36 o 
  -5   4   7       19.90       24.55     12.22 o 
  -4   4   7      253.40      303.44     18.29 o 
  -3   4   7       55.58       53.28     13.14 o 
  -2   4   7      176.70      188.40     13.87 o 
  -1   4   7      157.32      183.37     13.66 o 
   0   4   7      229.12      264.54     14.41 o 
   1   4   7       93.07      103.20     11.78 o 
   2   4   7      108.19      119.91     15.16 o 
   3   4   7       81.15      103.36     15.48 o 
   4   4   7      319.09      328.11     23.39 o 
   5   4   7      109.41       96.72     18.43 o 
   6   4   7        4.50       12.89     17.94 o 
   7   4   7       60.38       48.61     21.77 o 
   8   4   7      127.79      121.27     58.94 o 
  -8   5   7        1.69       -4.52     23.39 o 
  -7   5   7       35.20       33.44     27.22 o 
  -6   5   7       11.37       26.98     15.46 o 
  -5   5   7        2.29      -12.99     13.20 o 
  -4   5   7       86.26       83.23     13.59 o 
  -3   5   7      297.67      308.69     21.60 o 
  -2   5   7      362.61      380.21     23.48 o 
  -1   5   7      147.66      156.20     12.90 o 
   0   5   7      458.25      420.38     17.67 o 
   1   5   7     1129.72     1156.15     51.39 o 
   2   5   7      381.03      366.82     21.73 o 
   3   5   7        8.61        1.97     11.97 o 
   4   5   7      257.15      312.14     21.88 o 
   5   5   7      385.42      347.52     24.23 o 
   6   5   7      232.56      226.26     25.55 o 
   7   5   7        0.34      -24.38     24.38 o 
  -7   6   7       22.37       11.57     21.01 o 
  -6   6   7       24.42       44.61     21.54 o 
  -5   6   7      266.43      288.59     24.81 o 
  -4   6   7      164.46      173.04     19.02 o 
  -3   6   7      217.54      226.35     17.52 o 
  -2   6   7        6.02        7.81     10.11 o 
  -1   6   7      768.34      746.42     32.78 o 
   0   6   7      540.86      520.04     22.24 o 
   1   6   7      155.84      168.04     13.13 o 
   2   6   7      609.17      636.53     25.81 o 
   3   6   7     1026.76     1038.61     31.21 o 
   4   6   7      267.17      251.30     21.18 o 
   5   6   7       15.77        8.56     14.80 o 
   6   6   7      116.33      133.59     24.27 o 
   7   6   7       39.98       59.13     26.50 o 
  -7   7   7        6.06        4.77     23.67 o 
  -6   7   7       74.41       79.95     23.57 o 
  -5   7   7        0.32        9.02     19.44 o 
  -4   7   7       10.07        2.66     12.78 o 
  -3   7   7      190.20      189.86     15.82 o 
  -2   7   7        0.22        7.30      9.46 o 
  -1   7   7      263.75      266.41     15.30 o 
   0   7   7       17.46       18.19     10.07 o 
   1   7   7      398.37      408.66     17.88 o 
   2   7   7       27.52       27.89     10.01 o 
   3   7   7       75.01       60.67     11.30 o 
   4   7   7       65.61       54.89     15.65 o 
   5   7   7       37.57       41.34     20.05 o 
   6   7   7       12.71        0.45     19.21 o 
   7   7   7        6.19       -1.55     23.31 o 
  -7   8   7       13.39       18.67     22.01 o 
  -6   8   7       66.60       42.59     21.59 o 
  -5   8   7       15.45       -6.93     18.04 o 
  -4   8   7        1.26        9.92     16.32 o 
  -3   8   7       73.66       72.30     16.00 o 
  -2   8   7        1.54       -2.99      9.95 o 
  -1   8   7      584.57      578.08     25.13 o 
   0   8   7       91.48       90.91     12.80 o 
   1   8   7      361.63      306.81     16.36 o 
   2   8   7       48.40       37.31     10.83 o 
   3   8   7       12.93        7.29     11.17 o 
   4   8   7       25.16       14.17     18.21 o 
   5   8   7        5.16       -8.20     18.61 o 
   6   8   7        5.93        6.18     20.49 o 
  -6   9   7        2.27      -19.54     19.54 o 
  -5   9   7       22.68       29.57     20.41 o 
  -4   9   7       12.65       -7.94     16.41 o 
  -3   9   7       12.60        8.62     18.07 o 
  -2   9   7      198.92      194.28     20.20 o 
  -1   9   7        1.76      -10.54     10.84 o 
   0   9   7        4.07        4.32     11.18 o 
   1   9   7       76.54       58.77     11.79 o 
   2   9   7       54.82       49.75     12.89 o 
   3   9   7        9.95        4.93     11.43 o 
   4   9   7        0.59       -9.11     18.17 o 
   5   9   7       12.65        9.21     20.38 o 
   6   9   7        0.61        9.87     22.26 o 
  -6  10   7        4.42        5.21     21.50 o 
  -5  10   7        2.64        4.52     20.29 o 
  -4  10   7      129.72      142.47     22.82 o 
  -3  10   7       37.91       34.00     20.36 o 
  -2  10   7      139.91      140.77     20.15 o 
  -1  10   7       63.34       67.86     13.29 o 
   0  10   7      119.54      132.93     15.29 o 
   1  10   7       61.26       53.31     13.80 o 
   2  10   7      102.85       98.07     14.83 o 
   3  10   7        3.23        7.89     17.09 o 
   4  10   7        9.97       12.36     18.26 o 
   5  10   7       74.27      109.63     25.54 o 
  -5  11   7        0.02       -5.58     21.20 o 
  -4  11   7      220.46      219.72     25.61 o 
  -3  11   7        1.02        0.55     19.29 o 
  -2  11   7        6.94        5.90     16.73 o 
  -1  11   7        2.95      -13.49     13.49 o 
   0  11   7       62.85       70.51     15.69 o 
   1  11   7       13.63        5.81     12.68 o 
   2  11   7        3.25        5.50     15.22 o 
   3  11   7       71.73       70.27     19.95 o 
   4  11   7       15.13       28.01     19.17 o 
   5  11   7        1.07      -10.26     41.00 o 
  -4  12   7       62.24       68.29     21.97 o 
  -3  12   7       11.83       -0.39     19.73 o 
  -2  12   7       43.73       58.45     19.77 o 
  -1  12   7       28.15       21.34     20.47 o 
   0  12   7       46.01       35.65     17.43 o 
   1  12   7        7.03        1.97     18.02 o 
   2  12   7        1.53       16.65     16.63 o 
   3  12   7        7.02      -16.58     17.55 o 
   4  12   7        3.91       13.81     19.94 o 
  -3  13   7       36.41       45.86     23.09 o 
  -2  13   7       27.29       20.57     21.20 o 
  -1  13   7        5.24      -11.62     19.68 o 
   0  13   7        0.72       17.28     20.35 o 
   1  13   7       74.87       83.11     23.63 o 
   2  13   7       16.87       29.44     19.34 o 
  -8   0   8       45.14       58.50     31.84 o 
  -7   0   8       18.75        7.13     20.98 o 
  -6   0   8       33.25       54.08     26.99 o 
  -5   0   8       44.66       43.16     24.43 o 
  -4   0   8      332.56      365.02     28.69 o 
  -3   0   8     1260.13     1335.21     33.98 o 
  -2   0   8       23.57       36.20     13.75 o 
  -1   0   8       65.12      108.54     20.07 o 
   0   0   8     1475.37     1469.44     51.82 o 
   1   0   8      314.80      352.44     33.07 o 
   2   0   8        0.11      -13.42     16.04 o 
   3   0   8      489.51      551.71     41.13 o 
   4   0   8      692.38      629.23     48.62 o 
   5   0   8      267.26      204.65     35.52 o 
   6   0   8        5.35      -24.14     24.14 o 
   7   0   8        7.71       21.55     29.02 o 
   8   0   8       93.87      100.63     48.79 o 
  -8   1   8        9.48       21.40     18.08 o 
  -7   1   8        2.04        4.18     17.90 o 
  -6   1   8       96.16       72.38     19.79 o 
  -5   1   8       58.01       59.60     15.40 o 
  -4   1   8      193.83      218.83     18.39 o 
  -3   1   8        0.01       -4.32     10.77 o 
  -2   1   8      303.13      340.89     19.98 o 
  -1   1   8      182.04      215.91     16.71 o 
   0   1   8       11.28        8.60     10.12 o 
   1   1   8       96.18      111.37     15.76 o 
   2   1   8      522.57      502.23     26.40 o 
   3   1   8        0.40       -2.69     14.34 o 
   4   1   8       11.90        4.57     16.41 o 
   5   1   8      167.81      184.23     27.73 o 
   6   1   8      240.87      233.44     32.61 o 
   7   1   8       56.36       54.39     24.51 o 
   8   1   8       34.34       41.25     25.99 o 
  -8   2   8        6.54        0.79     20.79 o 
  -7   2   8        2.57        2.71     18.16 o 
  -6   2   8       80.49       62.71     17.03 o 
  -5   2   8      163.03      162.05     15.25 o 
  -4   2   8       87.81      100.24     12.45 o 
  -3   2   8      224.75      250.18     15.68 o 
  -2   2   8      698.89      748.38     32.13 o 
  -1   2   8       33.60       36.27      9.05 o 
   0   2   8       57.48       77.63     13.71 o 
   1   2   8      369.95      405.17     20.06 o 
   2   2   8        0.28       -6.81     10.32 o 
   3   2   8       10.18       13.22     11.35 o 
   4   2   8       14.59       27.54     12.73 o 
   5   2   8        0.01       -6.85     16.60 o 
   6   2   8        2.46       -8.04     17.79 o 
   7   2   8      107.06      101.59     25.78 o 
   8   2   8        0.07       14.41     26.93 o 
  -8   3   8        7.39       15.76     21.76 o 
  -7   3   8       21.23        4.78     22.49 o 
  -6   3   8        2.59        7.29     15.41 o 
  -5   3   8       16.35       19.65     11.67 o 
  -4   3   8      195.42      195.17     15.83 o 
  -3   3   8      194.17      208.99     18.30 o 
  -2   3   8       85.33       82.86     16.02 o 
  -1   3   8      946.33      926.42     41.90 o 
   0   3   8      232.88      292.01     25.41 o 
   1   3   8       73.86       98.66     11.54 o 
   2   3   8      930.80      880.51     26.64 o 
   3   3   8      470.27      496.06     24.10 o 
   4   3   8       10.36        5.71     13.03 o 
   5   3   8      150.56      153.08     24.14 o 
   6   3   8      460.15      507.30     38.06 o 
   7   3   8        4.63      -18.45     19.04 o 
  -8   4   8        2.81      -22.72     25.90 o 
  -7   4   8        2.77       -4.05     19.11 o 
  -6   4   8      114.55      109.84     22.68 o 
  -5   4   8        0.45       13.27     11.78 o 
  -4   4   8      512.20      559.98     25.63 o 
  -3   4   8       94.68       96.95     15.72 o 
  -2   4   8        5.51       -1.96     13.00 o 
  -1   4   8      138.49      145.08     13.59 o 
   0   4   8      629.15      593.72     18.97 o 
   1   4   8      225.69      237.26     17.12 o 
   2   4   8       83.09       70.43     14.38 o 
   3   4   8      414.89      411.32     23.90 o 
   4   4   8      547.57      525.50     27.23 o 
   5   4   8      122.78      125.49     23.33 o 
   6   4   8       66.81       80.06     23.15 o 
   7   4   8       76.78       88.80     24.58 o 
  -8   5   8       14.32       24.61     47.60 o 
  -7   5   8       11.08       18.80     27.08 o 
  -6   5   8      113.32      107.70     19.28 o 
  -5   5   8        1.71        8.82     14.84 o 
  -4   5   8       45.25       56.21     13.39 o 
  -3   5   8        9.53       13.87     13.00 o 
  -2   5   8      245.47      244.40     15.89 o 
  -1   5   8        0.29        7.62     10.31 o 
   0   5   8       29.09       17.60     10.21 o 
   1   5   8      112.73      114.28     12.67 o 
   2   5   8       44.74       36.38     10.73 o 
   3   5   8       23.42       18.63     13.93 o 
   4   5   8       53.01       43.38     15.76 o 
   5   5   8       33.32       54.05     17.22 o 
   6   5   8        6.42       12.45     18.27 o 
   7   5   8       81.00       89.49     32.12 o 
  -7   6   8       34.24       21.92     27.18 o 
  -6   6   8        0.00       -4.19     18.73 o 
  -5   6   8        8.12       15.74     15.15 o 
  -4   6   8       31.42       36.57     12.97 o 
  -3   6   8       94.36       88.55     12.89 o 
  -2   6   8       72.62       63.78     12.11 o 
  -1   6   8      144.27      146.09     14.25 o 
   0   6   8      331.60      400.82     19.04 o 
   1   6   8       56.14       59.59     12.05 o 
   2   6   8       88.59       80.93     12.33 o 
   3   6   8      155.38      150.79     19.24 o 
   4   6   8       62.69       65.18     17.05 o 
   5   6   8      110.70      126.14     20.58 o 
   6   6   8       31.01        7.78     24.86 o 
   7   6   8        0.08       13.69     26.84 o 
  -7   7   8        3.81       10.43     27.96 o 
  -6   7   8        0.16      -18.83     18.83 o 
  -5   7   8       32.75       49.18     21.45 o 
  -4   7   8        5.04       -2.21     14.71 o 
  -3   7   8       26.70       20.08     11.05 o 
  -2   7   8      575.51      602.41     27.81 o 
  -1   7   8      678.20      615.22     39.03 o 
   0   7   8        4.30        8.39     11.43 o 
   1   7   8      504.95      528.80     23.48 o 
   2   7   8      912.77      928.00     44.38 o 
   3   7   8       48.84       45.34     13.83 o 
   4   7   8      107.63      115.13     18.21 o 
   5   7   8      128.43      163.75     24.79 o 
   6   7   8        5.96       25.47     26.06 o 
  -6   8   8        0.23       -9.26     19.56 o 
  -5   8   8        0.20      -16.47     18.08 o 
  -4   8   8       91.68       89.40     17.44 o 
  -3   8   8       63.05       73.57     16.89 o 
  -2   8   8       16.17       23.18     12.76 o 
  -1   8   8       23.90       33.71     11.60 o 
   0   8   8      633.49      625.51     23.06 o 
   1   8   8      333.09      333.75     18.36 o 
   2   8   8        1.85        1.45     11.05 o 
   3   8   8       85.57       77.20     16.63 o 
   4   8   8      139.07      137.87     22.75 o 
   5   8   8       12.37       -8.04     19.21 o 
   6   8   8        1.81       19.62     24.25 o 
  -6   9   8       11.60        9.62     21.46 o 
  -5   9   8       74.64       69.12     22.40 o 
  -4   9   8       11.23       12.95     17.64 o 
  -3   9   8      258.27      286.62     27.97 o 
  -2   9   8      130.25      143.47     19.27 o 
  -1   9   8        1.28        5.34     11.39 o 
   0   9   8       26.78       20.68     11.83 o 
   1   9   8        6.16       11.21     11.31 o 
   2   9   8       22.07       27.93     12.88 o 
   3   9   8        7.10       13.70     14.62 o 
   4   9   8       12.52       14.87     19.32 o 
   5   9   8       27.54       21.98     20.44 o 
  -5  10   8       85.33       57.29     23.66 o 
  -4  10   8       20.17       48.89     20.09 o 
  -3  10   8       10.35       -9.18     18.83 o 
  -2  10   8       35.84       49.30     17.09 o 
  -1  10   8       55.14       60.26     16.83 o 
   0  10   8        0.42       -6.26     11.82 o 
   1  10   8       23.18       25.74     14.09 o 
   2  10   8        4.13        5.36     12.72 o 
   3  10   8       54.90       78.47     19.96 o 
   4  10   8        4.11        8.98     20.51 o 
   5  10   8        2.85       -2.34     21.11 o 
  -5  11   8       45.40       39.19     25.24 o 
  -4  11   8       22.81       20.07     19.66 o 
  -3  11   8        2.67       11.54     20.59 o 
  -2  11   8      105.42       94.04     19.80 o 
  -1  11   8       30.65       21.88     16.43 o 
   0  11   8        0.70        7.58     13.80 o 
   1  11   8       49.77       45.38     15.64 o 
   2  11   8       18.92        7.11     17.36 o 
   3  11   8        3.48      -12.30     17.57 o 
   4  11   8        0.09      -12.90     19.26 o 
  -4  12   8        6.78       -5.54     26.64 o 
  -3  12   8       35.97        2.99     21.05 o 
  -2  12   8       13.47       30.01     18.76 o 
  -1  12   8       28.06       31.76     20.70 o 
   0  12   8      101.64       62.26     21.31 o 
   1  12   8        2.87        3.55     17.24 o 
   2  12   8        0.11      -11.64     18.77 o 
   3  12   8       70.71       71.55     21.27 o 
  -2  13   8       16.07        5.00     24.47 o 
  -1  13   8        3.33       -1.32     19.75 o 
   0  13   8        0.85        4.86     24.00 o 
   1  13   8       27.85       24.78     21.37 o 
   2  13   8       41.95       47.07     49.27 o 
  -8   1   9        1.65        3.08     17.91 o 
  -7   1   9       80.77       79.12     22.11 o 
  -6   1   9       43.78       55.25     19.72 o 
  -5   1   9      121.32      104.87     17.01 o 
  -4   1   9       93.46      108.80     16.00 o 
  -3   1   9       39.23       43.16     13.12 o 
  -2   1   9       51.86       56.76     10.76 o 
  -1   1   9      526.24      554.08     23.22 o 
   0   1   9      280.58      272.29     20.78 o 
   1   1   9        0.02        4.94     12.73 o 
   2   1   9      549.72      560.14     29.69 o 
   3   1   9        2.79       -4.84     14.71 o 
   4   1   9       20.64       14.49     21.53 o 
   5   1   9      158.60      163.21     28.07 o 
   6   1   9       72.66      107.42     27.00 o 
   7   1   9       27.65       40.34     24.87 o 
  -8   2   9        8.88        3.00     21.28 o 
  -7   2   9        6.09        4.64     18.68 o 
  -6   2   9        9.97       14.93     18.36 o 
  -5   2   9      131.80       95.40     17.45 o 
  -4   2   9      145.01      150.34     13.55 o 
  -3   2   9      181.34      188.75     14.33 o 
  -2   2   9      386.03      388.46     41.58 o 
  -1   2   9       99.27       90.97     13.65 o 
   0   2   9      555.66      550.98     43.77 o 
   1   2   9     1057.99      996.65     50.74 o 
   2   2   9      561.08      506.24     22.27 o 
   3   2   9        1.01        0.04     14.83 o 
   4   2   9     1152.81     1112.09     42.12 o 
   5   2   9       90.21      111.63     23.33 o 
   6   2   9       42.88       29.79     21.01 o 
   7   2   9        1.59       18.01     22.26 o 
  -8   3   9        0.01        2.28     21.29 o 
  -7   3   9        0.08       -7.27     22.69 o 
  -6   3   9       10.04       12.64     15.48 o 
  -5   3   9       45.35       31.26     15.85 o 
  -4   3   9       51.60       49.65     12.15 o 
  -3   3   9        1.69        7.93     13.03 o 
  -2   3   9       12.73       18.82     14.43 o 
  -1   3   9      104.40      101.44     11.36 o 
   0   3   9      244.78      239.57     17.56 o 
   1   3   9        0.02       -5.29      9.21 o 
   2   3   9      489.61      457.92     23.58 o 
   3   3   9      657.11      670.36     26.72 o 
   4   3   9       62.24       65.52     20.14 o 
   5   3   9       91.11       90.28     22.90 o 
   6   3   9      114.75       88.90     24.64 o 
   7   3   9        0.29        1.52     21.20 o 
  -7   4   9        8.51       -8.58     23.08 o 
  -6   4   9        0.76       -1.50     18.52 o 
  -5   4   9       59.49       54.32     13.74 o 
  -4   4   9        4.61        0.04     11.33 o 
  -3   4   9       43.06       29.03     14.39 o 
  -2   4   9       18.15       26.15     15.36 o 
  -1   4   9       86.08       99.49     12.98 o 
   0   4   9        4.74        0.12     10.60 o 
   1   4   9       74.46       66.22     11.99 o 
   2   4   9       53.26       59.76     15.00 o 
   3   4   9        1.66      -12.53     12.53 o 
   4   4   9       18.80       14.88     14.63 o 
   5   4   9       74.55       82.29     22.70 o 
   6   4   9      124.26       84.58     24.23 o 
   7   4   9        1.17      -19.90     19.90 o 
  -7   5   9       56.95       48.97     27.77 o 
  -6   5   9       84.66       79.80     22.46 o 
  -5   5   9       31.98       48.18     16.63 o 
  -4   5   9        5.40      -12.05     12.05 o 
  -3   5   9      102.03       99.20     17.14 o 
  -2   5   9        9.27        6.52     10.37 o 
  -1   5   9        0.03        3.36     10.92 o 
   0   5   9       29.79       23.64     10.76 o 
   1   5   9        2.84        1.19     10.01 o 
   2   5   9        2.18        6.70     13.46 o 
   3   5   9       40.72       38.96     15.30 o 
   4   5   9      129.69      118.96     18.87 o 
   5   5   9        9.08       37.69     19.08 o 
   6   5   9       24.54       22.68     21.30 o 
   7   5   9        0.00        0.87     26.82 o 
  -7   6   9       23.88       41.17     28.24 o 
  -6   6   9        0.98      -18.30     18.30 o 
  -5   6   9      300.54      299.85     24.70 o 
  -4   6   9       30.40       18.74     13.47 o 
  -3   6   9       61.85       53.64     15.96 o 
  -2   6   9       58.37       76.57     13.82 o 
  -1   6   9      174.62      191.28     15.79 o 
   0   6   9        1.47        1.93     10.72 o 
   1   6   9       22.72       30.43     11.95 o 
   2   6   9        9.24        3.61     12.11 o 
   3   6   9        3.61       13.31     14.87 o 
   4   6   9        0.23        7.32     15.06 o 
   5   6   9       13.97       15.64     19.42 o 
   6   6   9        0.12        4.02     25.93 o 
  -7   7   9        8.48      -25.95     25.95 o 
  -6   7   9        1.87       14.63     26.13 o 
  -5   7   9        9.09        0.09     15.54 o 
  -4   7   9       90.19       94.34     19.11 o 
  -3   7   9      542.09      488.94     31.25 o 
  -2   7   9       12.90       16.51     12.08 o 
  -1   7   9       45.39       50.16     13.32 o 
   0   7   9      256.41      263.49     18.51 o 
   1   7   9      220.55      198.06     16.73 o 
   2   7   9       12.49       -1.61     12.99 o 
   3   7   9      153.17      157.25     17.85 o 
   4   7   9       27.79       30.97     16.56 o 
   5   7   9       24.29       26.88     22.24 o 
   6   7   9       12.89       -2.05     25.34 o 
  -6   8   9        0.00        2.58     24.40 o 
  -5   8   9        2.96       -5.29     18.93 o 
  -4   8   9        0.84        6.20     15.20 o 
  -3   8   9       96.02       93.10     21.74 o 
  -2   8   9        8.74        6.61     12.56 o 
  -1   8   9      268.53      253.19     18.90 o 
   0   8   9      152.47      140.37     15.90 o 
   1   8   9        4.17       -2.24     11.90 o 
   2   8   9       35.41       28.33     14.29 o 
   3   8   9       28.88       24.85     17.10 o 
   4   8   9        8.23        7.92     16.21 o 
   5   8   9       23.77       31.11     22.64 o 
   6   8   9        3.25      -24.73     24.73 o 
  -6   9   9        1.22       20.39     21.55 o 
  -5   9   9       15.95       12.63     21.45 o 
  -4   9   9        6.95        3.15     19.39 o 
  -3   9   9        0.36       -5.31     18.71 o 
  -2   9   9       10.57       10.56     15.37 o 
  -1   9   9      161.91      162.71     17.55 o 
   0   9   9       67.61       81.54     15.19 o 
   1   9   9        1.13        8.55     12.52 o 
   2   9   9       65.17       51.99     18.11 o 
   3   9   9       50.25       68.90     18.31 o 
   4   9   9       29.65       33.95     21.86 o 
   5   9   9        1.82       32.12     23.97 o 
  -5  10   9        8.26       12.56     22.19 o 
  -4  10   9        3.28        5.56     18.67 o 
  -3  10   9       29.04       19.01     20.04 o 
  -2  10   9       20.63       30.94     19.30 o 
  -1  10   9        5.05       10.32     16.07 o 
   0  10   9        6.02       11.29     12.80 o 
   1  10   9       63.70       56.94     15.41 o 
   2  10   9      127.64      142.13     21.73 o 
   3  10   9       54.21       66.80     24.62 o 
   4  10   9       16.24       35.11     24.31 o 
  -4  11   9       32.29       19.69     20.25 o 
  -3  11   9        3.16      -19.20     19.20 o 
  -2  11   9       13.73       14.75     19.82 o 
  -1  11   9       40.19       38.17     17.49 o 
   0  11   9       25.57       31.60     16.67 o 
   1  11   9       15.12       36.41     15.32 o 
   2  11   9       18.26       10.22     22.09 o 
   3  11   9       21.28       21.56     22.76 o 
   4  11   9       10.53       -1.51     27.86 o 
  -3  12   9       27.05       10.65     22.04 o 
  -2  12   9        9.27       29.43     21.09 o 
  -1  12   9        1.33       14.12     20.27 o 
   0  12   9       22.84       17.33     22.09 o 
   1  12   9       18.30       21.26     18.22 o 
   2  12   9        3.37       -0.47     20.24 o 
   0  13   9       10.64      -20.16     31.16 o 
  -8   0  10      122.18       71.69     34.56 o 
  -7   0  10        3.06        4.81     27.93 o 
  -6   0  10        3.99       -6.66     24.60 o 
  -5   0  10        4.89       24.86     25.84 o 
  -4   0  10       79.12       54.22     33.37 o 
  -3   0  10       32.07       60.60     15.50 o 
  -2   0  10       10.21       29.09     16.08 o 
  -1   0  10      409.00      421.16     40.11 o 
   0   0  10        8.44       37.25     21.32 o 
   1   0  10       78.87       90.31     27.00 o 
   2   0  10        1.12       11.65     24.73 o 
   3   0  10     2667.58     2576.52    111.86 o 
   4   0  10       70.71       11.87     34.55 o 
   5   0  10       28.24       42.02     38.58 o 
   6   0  10       21.97       20.74     39.44 o 
   7   0  10      188.91      237.48     60.98 o 
  -8   1  10        4.02      -15.89     19.13 o 
  -7   1  10        5.04        4.64     19.44 o 
  -6   1  10      184.31      153.70     24.65 o 
  -5   1  10        1.40       14.52     17.40 o 
  -4   1  10       10.12       13.52     13.47 o 
  -3   1  10      124.10      140.72     16.90 o 
  -2   1  10       13.13        9.16     10.40 o 
  -1   1  10       81.77       84.63     15.87 o 
   0   1  10       44.85       69.39     16.28 o 
   1   1  10      713.50      656.68     26.37 o 
   2   1  10       43.42       40.64     17.19 o 
   3   1  10       23.19       14.43     17.20 o 
   4   1  10        8.78        8.40     17.78 o 
   5   1  10      344.91      344.53     32.75 o 
   6   1  10       43.06       22.02     21.44 o 
   7   1  10        9.69       12.13     22.00 o 
  -7   2  10       47.63       44.42     21.75 o 
  -6   2  10        2.64        7.59     18.32 o 
  -5   2  10        6.94        8.86     14.76 o 
  -4   2  10       70.92       77.78     16.21 o 
  -3   2  10        7.12        2.34     13.07 o 
  -2   2  10       21.21       29.03     15.58 o 
  -1   2  10       96.55       93.61     14.73 o 
   0   2  10       19.56       16.05     12.04 o 
   1   2  10      593.38      593.48     35.47 o 
   2   2  10       18.97       34.91     16.18 o 
   3   2  10       18.95       17.14     16.91 o 
   4   2  10        9.57       17.04     18.05 o 
   5   2  10       17.85       23.49     19.70 o 
   6   2  10        7.94       14.12     20.96 o 
   7   2  10        9.76        1.87     21.73 o 
  -7   3  10        5.19       -2.23     24.18 o 
  -6   3  10        1.65        4.89     17.90 o 
  -5   3  10        1.41       -1.23     14.42 o 
  -4   3  10        7.76        7.78     14.23 o 
  -3   3  10       17.93       15.12     14.45 o 
  -2   3  10       53.56       44.40     16.76 o 
  -1   3  10      256.46      264.09     15.50 o 
   0   3  10        0.03       -6.05     12.72 o 
   1   3  10       59.82       53.96     11.90 o 
   2   3  10        1.09       -2.48     12.30 o 
   3   3  10       96.23       88.04     16.40 o 
   4   3  10      131.24      146.00     24.41 o 
   5   3  10        0.11        7.01     19.15 o 
   6   3  10       11.05       -4.17     19.10 o 
   7   3  10        0.76       -4.19     21.46 o 
  -7   4  10        2.49        1.60     23.20 o 
  -6   4  10      122.08       93.34     22.86 o 
  -5   4  10        6.95       15.67     15.63 o 
  -4   4  10       69.07       70.76     14.19 o 
  -3   4  10      168.49      162.31     19.52 o 
  -2   4  10       21.21       26.75     16.33 o 
  -1   4  10       85.50       86.54     12.29 o 
   0   4  10      223.29      243.73     17.91 o 
   1   4  10      206.54      219.41     16.32 o 
   2   4  10       35.63       18.44     14.16 o 
   3   4  10        0.11       -4.74     13.68 o 
   4   4  10       47.98       53.71     20.35 o 
   5   4  10       24.87       16.56     19.90 o 
   6   4  10       13.07       18.92     21.39 o 
   7   4  10        0.98        4.50     22.65 o 
  -7   5  10       21.30       41.43     25.80 o 
  -6   5  10        0.01       16.21     20.81 o 
  -5   5  10        1.12      -17.88     17.88 o 
  -4   5  10        0.96        1.81     12.59 o 
  -3   5  10       59.29       32.18     15.66 o 
  -2   5  10       36.30       59.22     18.37 o 
  -1   5  10        3.92        0.88     11.30 o 
   0   5  10        5.72       -5.42     10.84 o 
   1   5  10        0.60       -1.73     10.52 o 
   2   5  10      284.90      278.78     22.76 o 
   3   5  10       23.12       23.97     15.58 o 
   4   5  10       25.00       27.89     19.19 o 
   5   5  10       11.94        9.85     20.00 o 
   6   5  10        0.39       10.41     20.73 o 
  -7   6  10        9.20       -1.43     31.60 o 
  -6   6  10       38.57       20.88     21.33 o 
  -5   6  10      107.12       92.96     23.30 o 
  -4   6  10        5.37        3.19     13.51 o 
  -3   6  10      147.22       92.69     18.98 o 
  -2   6  10      400.02      430.48     32.36 o 
  -1   6  10       41.81       32.76     12.66 o 
   0   6  10       10.21       18.53     11.85 o 
   1   6  10      190.78      200.80     16.70 o 
   2   6  10      123.50       95.96     16.62 o 
   3   6  10      121.69      146.38     20.83 o 
   4   6  10        0.07       -2.71     15.37 o 
   5   6  10        8.40       21.20     20.12 o 
   6   6  10        4.51        9.69     26.62 o 
  -6   7  10       19.46       14.50     31.74 o 
  -5   7  10        7.47       11.43     16.42 o 
  -4   7  10       96.23      101.86     20.08 o 
  -3   7  10       11.14        3.44     15.90 o 
  -2   7  10      100.45      101.41     17.58 o 
  -1   7  10      201.21      178.30     17.06 o 
   0   7  10      176.66      168.58     16.65 o 
   1   7  10       53.12       45.47     14.57 o 
   2   7  10       93.78      104.89     16.98 o 
   3   7  10        0.28        8.92     13.83 o 
   4   7  10       26.74       25.24     17.03 o 
   5   7  10       71.07       92.09     23.99 o 
   6   7  10        5.26        1.62     27.44 o 
  -6   8  10        1.82       19.28     25.37 o 
  -5   8  10       62.96       39.42     21.44 o 
  -4   8  10      148.56      122.62     20.03 o 
  -3   8  10       36.03       46.30     20.03 o 
  -2   8  10        0.35       -0.88     14.81 o 
  -1   8  10      144.12      160.19     17.21 o 
   0   8  10      164.66      186.28     17.81 o 
   1   8  10       15.75       24.36     12.95 o 
   2   8  10       86.79      105.64     17.05 o 
   3   8  10       54.55       60.80     18.61 o 
   4   8  10        0.42       -2.47     16.44 o 
   5   8  10       43.41       72.83     29.79 o 
  -5   9  10       37.54       43.73     22.71 o 
  -4   9  10        0.90      -18.38     18.38 o 
  -3   9  10      116.47       85.50     23.06 o 
  -2   9  10      162.54      170.28     24.71 o 
  -1   9  10        0.02       -2.95     12.81 o 
   0   9  10       75.72       78.41     15.50 o 
   1   9  10       71.13       82.73     15.67 o 
   2   9  10        4.18       -1.52     16.36 o 
   3   9  10       63.72       79.20     19.65 o 
   4   9  10       72.13       89.24     26.02 o 
   5   9  10        8.87       -4.71     27.45 o 
  -5  10  10       20.44       -4.08     32.71 o 
  -4  10  10        4.77        1.03     20.59 o 
  -3  10  10        2.00       -2.38     19.38 o 
  -2  10  10       10.95        6.39     18.54 o 
  -1  10  10        0.04       11.66     15.51 o 
   0  10  10        1.62        2.51     13.96 o 
   1  10  10       18.50       31.58     18.16 o 
   2  10  10        1.11       -6.26     16.83 o 
   3  10  10       11.64        2.49     21.96 o 
   4  10  10       10.52       15.43     24.15 o 
  -4  11  10       37.38       46.55     29.90 o 
  -3  11  10        3.61       12.01     21.40 o 
  -2  11  10       40.59       57.07     22.09 o 
  -1  11  10       51.04       64.51     20.96 o 
   0  11  10        9.22       17.97     16.73 o 
   1  11  10      146.03      150.65     23.92 o 
   2  11  10       27.82       17.73     22.21 o 
   3  11  10        0.15        1.13     22.85 o 
  -2  12  10        0.10       14.26     21.30 o 
  -1  12  10       97.75       95.03     27.86 o 
   0  12  10       19.31        8.00     19.50 o 
   1  12  10        2.06       20.60     22.24 o 
  -7   1  11       11.46       28.90     20.83 o 
  -6   1  11        7.94       -5.03     18.17 o 
  -5   1  11       10.88        3.15     17.78 o 
  -4   1  11      152.83      151.45     23.49 o 
  -3   1  11       44.40       27.40     14.45 o 
  -2   1  11        5.73        0.13     11.39 o 
  -1   1  11      961.17     1032.85     42.65 o 
   0   1  11      787.56      792.03     32.34 o 
   1   1  11      657.86      677.51     44.22 o 
   2   1  11      424.55      340.77     25.50 o 
   3   1  11       28.18        7.67     17.69 o 
   4   1  11        1.14       -6.87     17.84 o 
   5   1  11      130.38      135.15     26.53 o 
   6   1  11       27.94       32.69     22.81 o 
   7   1  11        2.77       26.32     28.74 o 
  -7   2  11        1.46        5.89     20.01 o 
  -6   2  11       17.07       20.44     19.49 o 
  -5   2  11        6.91       -3.00     17.14 o 
  -4   2  11        7.88       20.21     15.03 o 
  -3   2  11      373.86      413.22     25.85 o 
  -2   2  11      736.66      754.17     34.08 o 
  -1   2  11       13.35       16.71     13.34 o 
   0   2  11       87.06       92.14     18.86 o 
   1   2  11      641.58      645.44     37.46 o 
   2   2  11      943.71      936.18     38.71 o 
   3   2  11      123.55      135.79     23.49 o 
   4   2  11      400.91      380.65     33.66 o 
   5   2  11      100.36      120.24     25.84 o 
   6   2  11        2.53       -3.81     20.28 o 
  -7   3  11        3.59       -0.23     24.73 o 
  -6   3  11       21.15       19.18     19.19 o 
  -5   3  11       81.83       68.06     20.85 o 
  -4   3  11      134.98       99.55     18.69 o 
  -3   3  11        0.13      -13.99     13.99 o 
  -2   3  11       88.03      104.36     20.07 o 
  -1   3  11      270.46      273.47     23.36 o 
   0   3  11      741.67      708.13     30.49 o 
   1   3  11       84.58      101.62     17.42 o 
   2   3  11      187.39      186.97     19.48 o 
   3   3  11      361.45      298.23     29.01 o 
   4   3  11      106.58       73.59     22.44 o 
   5   3  11       22.70       39.82     21.64 o 
   6   3  11       64.62       79.33     25.09 o 
  -7   4  11        1.28       20.02     25.24 o 
  -6   4  11        8.34       18.48     24.17 o 
  -5   4  11       30.43       27.81     16.77 o 
  -4   4  11        2.11       13.47     15.89 o 
  -3   4  11        0.02        9.14     15.23 o 
  -2   4  11       59.43       53.63     18.82 o 
  -1   4  11       75.42       89.50     13.50 o 
   0   4  11       89.37       87.72     16.37 o 
   1   4  11       30.76       15.25     13.94 o 
   2   4  11        6.20       -1.02     13.64 o 
   3   4  11       15.39       37.84     19.73 o 
   4   4  11        4.00       -4.96     18.56 o 
   5   4  11        0.06        0.02     19.43 o 
   6   4  11        2.42        4.34     21.16 o 
  -7   5  11       86.39       55.34     27.90 o 
  -6   5  11        1.88       -4.09     23.36 o 
  -5   5  11       42.61       73.28     22.38 o 
  -4   5  11      179.65      191.42     22.48 o 
  -3   5  11       32.70       12.03     16.12 o 
  -2   5  11       53.46       60.54     19.13 o 
  -1   5  11      307.00      300.88     21.73 o 
   0   5  11      164.38      152.33     15.36 o 
   1   5  11       90.17       72.13     15.47 o 
   2   5  11      259.65      265.11     26.71 o 
   3   5  11      102.40      136.18     20.36 o 
   4   5  11       23.76       15.23     19.68 o 
   5   5  11       18.40       42.23     22.44 o 
   6   5  11       16.61       28.86     22.69 o 
  -6   6  11       53.38       49.57     22.90 o 
  -5   6  11       58.39       59.73     22.48 o 
  -4   6  11        6.46       11.05     14.07 o 
  -3   6  11       63.37       40.88     17.48 o 
  -2   6  11      158.88      147.07     23.02 o 
  -1   6  11        2.36        9.01     12.10 o 
   0   6  11      429.19      451.66     21.76 o 
   1   6  11      278.78      285.73     21.91 o 
   2   6  11        3.09       -0.15     13.48 o 
   3   6  11       45.79       32.54     16.90 o 
   4   6  11       99.98      105.97     24.44 o 
   5   6  11       27.48       25.13     20.75 o 
   6   6  11       10.86        3.15     27.83 o 
  -6   7  11        4.89       32.12     27.32 o 
  -5   7  11       31.59       24.98     21.10 o 
  -4   7  11       18.17       27.25     18.02 o 
  -3   7  11        3.05       10.64     16.98 o 
  -2   7  11       23.00       29.81     15.72 o 
  -1   7  11       13.49        4.55     12.81 o 
   0   7  11       81.74       65.22     14.40 o 
   1   7  11        2.84      -11.77     13.04 o 
   2   7  11       31.42       30.51     15.56 o 
   3   7  11       37.78       15.05     15.10 o 
   4   7  11        2.54        4.69     19.31 o 
   5   7  11        0.67        6.24     20.36 o 
  -5   8  11       23.72       29.61     24.43 o 
  -4   8  11        1.38      -10.15     16.56 o 
  -3   8  11      104.51      104.36     25.62 o 
  -2   8  11      255.88      219.36     22.25 o 
  -1   8  11        5.88       13.87     15.65 o 
   0   8  11        9.02        9.93     13.19 o 
   1   8  11       11.21        8.18     14.66 o 
   2   8  11       35.65       45.64     16.15 o 
   3   8  11        2.79        1.24     16.94 o 
   4   8  11        0.76       -4.44     19.92 o 
   5   8  11        0.18       17.42     27.70 o 
  -5   9  11       68.42       98.53     29.49 o 
  -4   9  11       87.48       74.22     23.27 o 
  -3   9  11        0.48      -21.17     21.17 o 
  -2   9  11       38.76       28.15     20.49 o 
  -1   9  11       43.33       37.15     17.22 o 
   0   9  11       64.07       48.13     15.40 o 
   1   9  11        1.86       12.55     14.71 o 
   2   9  11       22.48       30.52     18.67 o 
   3   9  11        0.94       -4.43     17.49 o 
   4   9  11        0.18       -6.52     25.49 o 
  -4  10  11       53.12       61.83     23.96 o 
  -3  10  11       93.30      127.54     26.20 o 
  -2  10  11       39.04       40.29     21.64 o 
  -1  10  11       11.62       10.25     19.49 o 
   0  10  11       43.02       46.61     15.85 o 
   1  10  11        4.80        3.49     17.63 o 
   2  10  11        0.68      -12.97     17.64 o 
   3  10  11       17.35       36.83     23.71 o 
  -3  11  11        2.92       -1.53     21.50 o 
  -2  11  11       19.28       12.44     20.88 o 
  -1  11  11        6.16       -3.23     19.34 o 
   0  11  11        2.38        3.57     24.99 o 
   1  11  11        3.18       21.69     19.03 o 
   2  11  11        0.94        2.66     22.15 o 
  -7   0  12        1.63       -3.73     36.72 o 
  -6   0  12       78.89       96.81     33.00 o 
  -5   0  12      261.83      214.68     38.90 o 
  -4   0  12       27.51        3.40     25.29 o 
  -3   0  12      246.20      244.96     42.42 o 
  -2   0  12     1344.60     1491.51     48.39 o 
  -1   0  12       64.17       57.05     24.52 o 
   0   0  12      158.88      174.86     32.16 o 
   1   0  12       47.38       56.33     27.12 o 
   2   0  12       27.85       45.02     32.51 o 
   3   0  12        1.60      -17.91     27.02 o 
   4   0  12        0.52       12.39     29.85 o 
   5   0  12       21.63        3.69     31.93 o 
   6   0  12        2.42       31.61     34.64 o 
  -7   1  12       17.46       35.55     21.92 o 
  -6   1  12        4.93       11.89     19.99 o 
  -5   1  12       30.81       27.04     20.01 o 
  -4   1  12      266.10      261.60     27.76 o 
  -3   1  12      302.20      279.33     27.77 o 
  -2   1  12        0.70       14.76     14.93 o 
  -1   1  12        5.97       17.49     15.81 o 
   0   1  12      587.98      688.66     32.46 o 
   1   1  12      279.76      293.26     33.31 o 
   2   1  12       22.35       14.56     23.45 o 
   3   1  12        3.33       10.48     20.53 o 
   4   1  12        2.85        5.42     19.64 o 
   5   1  12        2.79      -21.01     21.01 o 
   6   1  12        2.04        8.72     26.21 o 
  -7   2  12        6.32       29.80     20.38 o 
  -6   2  12        2.76       -0.87     19.21 o 
  -5   2  12       24.16       13.88     18.56 o 
  -4   2  12       17.93       19.95     17.98 o 
  -3   2  12        5.44        6.06     15.14 o 
  -2   2  12       33.38       51.32     18.76 o 
  -1   2  12      836.90      846.20     29.16 o 
   0   2  12       14.81        4.81     16.05 o 
   1   2  12        2.61       14.17     15.32 o 
   2   2  12       46.76       36.65     19.02 o 
   3   2  12       59.13       54.35     20.69 o 
   4   2  12        1.03       -4.80     19.41 o 
   5   2  12        0.61       -5.98     20.53 o 
   6   2  12        0.03       14.68     22.57 o 
  -7   3  12        2.17       13.04     26.31 o 
  -6   3  12        1.93       25.53     20.61 o 
  -5   3  12        2.83        7.44     17.95 o 
  -4   3  12       11.88        4.82     15.67 o 
  -3   3  12      131.86      149.89     20.35 o 
  -2   3  12       46.82       46.78     18.66 o 
  -1   3  12        5.23       -1.46     13.85 o 
   0   3  12      257.81      241.43     19.90 o 
   1   3  12       42.77       39.34     18.30 o 
   2   3  12       86.31       80.05     20.80 o 
   3   3  12      213.91      189.08     27.03 o 
   4   3  12       62.21       69.23     22.84 o 
   5   3  12        0.01       -4.04     21.18 o 
   6   3  12        5.34      -20.73     20.73 o 
  -6   4  12       53.14       63.53     28.28 o 
  -5   4  12        2.54       13.41     18.72 o 
  -4   4  12        2.43        6.18     16.46 o 
  -3   4  12       41.34       34.73     17.42 o 
  -2   4  12      307.54      299.87     28.25 o 
  -1   4  12        0.70        2.43     17.12 o 
   0   4  12       76.73       66.80     15.13 o 
   1   4  12      374.64      350.57     29.19 o 
   2   4  12      236.88      212.05     21.87 o 
   3   4  12        1.36       -7.62     18.24 o 
   4   4  12       63.92       64.05     23.01 o 
   5   4  12      111.68      137.52     27.50 o 
   6   4  12       26.94       50.30     25.20 o 
  -6   5  12        6.20       -2.02     24.56 o 
  -5   5  12        0.27        3.00     19.69 o 
  -4   5  12      121.48      138.44     21.65 o 
  -3   5  12       63.03       67.04     19.16 o 
  -2   5  12       35.45       30.68     19.14 o 
  -1   5  12      185.39      171.28     24.83 o 
   0   5  12       10.26       12.61     13.08 o 
   1   5  12       10.66       -5.76     13.42 o 
   2   5  12       29.32       19.36     16.19 o 
   3   5  12       73.93       75.74     22.38 o 
   4   5  12       13.76       34.00     21.60 o 
   5   5  12        0.05       13.12     22.01 o 
  -6   6  12        0.22       -6.39     24.64 o 
  -5   6  12        4.08       15.34     21.24 o 
  -4   6  12        6.83       13.41     20.67 o 
  -3   6  12       10.59       16.58     17.35 o 
  -2   6  12       43.07       50.83     20.19 o 
  -1   6  12        0.77       10.00     15.62 o 
   0   6  12       16.98        7.41     12.47 o 
   1   6  12        5.40        7.87     14.20 o 
   2   6  12       37.33       41.57     15.88 o 
   3   6  12       20.10       25.93     20.72 o 
   4   6  12        0.68       -2.50     19.86 o 
   5   6  12        1.43       -7.80     20.90 o 
  -5   7  12        2.41        1.31     21.86 o 
  -4   7  12       32.29       49.20     23.20 o 
  -3   7  12       17.12       17.31     16.36 o 
  -2   7  12       22.74       19.93     18.09 o 
  -1   7  12        9.52       29.71     16.30 o 
   0   7  12      126.66      131.08     16.73 o 
   1   7  12      100.85      108.87     18.33 o 
   2   7  12        0.72       38.00     15.96 o 
   3   7  12       23.63        8.38     20.18 o 
   4   7  12      130.83      173.72     28.50 o 
   5   7  12       22.48       48.02     23.39 o 
  -5   8  12        1.38       11.36     24.74 o 
  -4   8  12        0.30      -10.44     19.33 o 
  -3   8  12        9.64       20.50     22.82 o 
  -2   8  12        8.39        3.34     16.35 o 
  -1   8  12      138.10      161.77     21.14 o 
   0   8  12        5.00       -7.35     14.43 o 
   1   8  12       25.88       16.20     15.46 o 
   2   8  12      208.49      237.43     22.34 o 
   3   8  12       88.14       82.58     21.45 o 
   4   8  12        0.40       -5.80     19.88 o 
  -4   9  12        6.72      -11.17     23.26 o 
  -3   9  12       10.47       -2.34     22.90 o 
  -2   9  12        2.10       20.67     20.26 o 
  -1   9  12       13.01       15.48     16.35 o 
   0   9  12       43.02       54.81     19.71 o 
   1   9  12       38.04       23.22     15.95 o 
   2   9  12        0.33       -1.86     17.08 o 
   3   9  12       18.63       35.79     19.54 o 
  -3  10  12       17.44       23.53     24.93 o 
  -2  10  12        0.17      -18.29     19.64 o 
  -1  10  12        0.72       -1.93     18.35 o 
   0  10  12        2.17        5.05     17.98 o 
   1  10  12       20.30       37.56     19.27 o 
   2  10  12       19.00       11.05     18.94 o 
  -1  11  12       19.55        4.02     20.57 o 
   0  11  12        8.93       48.64     28.92 o 
   1  11  12       24.06       23.26     41.91 o 
  -6   1  13        0.35        4.83     19.87 o 
  -5   1  13        0.02      -12.50     17.89 o 
  -4   1  13        4.56       17.90     19.11 o 
  -3   1  13      159.54      137.92     24.41 o 
  -2   1  13       42.62       19.34     16.23 o 
  -1   1  13      337.51      339.52     28.74 o 
   0   1  13      160.83      142.23     22.86 o 
   1   1  13        0.04        6.83     18.37 o 
   2   1  13      156.71      202.20     27.88 o 
   3   1  13      137.45      120.29     26.37 o 
   4   1  13        0.02        0.10     22.44 o 
   5   1  13       61.79       78.46     27.23 o 
   6   1  13       42.75       37.06     27.20 o 
  -6   2  13        0.44       -0.48     20.11 o 
  -5   2  13       42.87       33.48     20.41 o 
  -4   2  13        2.98       -1.82     18.32 o 
  -3   2  13      198.99      177.95     25.73 o 
  -2   2  13        7.75      -12.67     16.53 o 
  -1   2  13        4.01       13.49     17.83 o 
   0   2  13       18.53        9.56     17.82 o 
   1   2  13      134.46      122.35     22.94 o 
   2   2  13        0.05      -13.83     18.55 o 
   3   2  13       63.59       55.88     22.00 o 
   4   2  13      111.76      121.44     25.73 o 
   5   2  13        1.11        4.10     22.03 o 
  -6   3  13       11.25       42.82     22.46 o 
  -5   3  13       19.18       10.46     20.39 o 
  -4   3  13        6.48        6.61     19.42 o 
  -3   3  13       21.47       35.54     17.50 o 
  -2   3  13        4.53       -5.35     17.79 o 
  -1   3  13        4.33       11.40     17.84 o 
   0   3  13        1.15       14.83     16.33 o 
   1   3  13       25.59       16.34     16.33 o 
   2   3  13       21.74       13.60     18.56 o 
   3   3  13        3.67      -18.27     18.67 o 
   4   3  13       36.69       37.57     22.54 o 
   5   3  13       14.29       13.31     22.18 o 
  -6   4  13        1.56      -11.93     24.50 o 
  -5   4  13       67.79       41.65     22.06 o 
  -4   4  13       34.10       37.16     20.76 o 
  -3   4  13       47.28       46.98     18.31 o 
  -2   4  13       34.96       42.02     20.49 o 
  -1   4  13        2.91        3.40     18.23 o 
   0   4  13        1.41       -4.25     13.77 o 
   1   4  13        4.24        2.80     17.14 o 
   2   4  13        1.25      -16.40     17.42 o 
   3   4  13        0.03       15.28     19.99 o 
   4   4  13       12.57        7.77     20.65 o 
   5   4  13       11.02       16.99     22.73 o 
  -6   5  13        1.70       10.88     25.95 o 
  -5   5  13        0.02      -15.46     23.44 o 
  -4   5  13       18.12       25.95     18.35 o 
  -3   5  13        6.15        9.10     17.41 o 
  -2   5  13        0.24      -14.64     17.72 o 
  -1   5  13       15.39       -2.73     18.60 o 
   0   5  13        7.57       14.38     18.54 o 
   1   5  13       22.10       15.00     16.46 o 
   2   5  13        6.29        1.12     18.71 o 
   3   5  13        3.86       -4.79     19.16 o 
   4   5  13       15.24       -2.58     20.51 o 
   5   5  13       12.92       -2.17     21.22 o 
  -5   6  13        2.56        8.64     24.73 o 
  -4   6  13        0.13      -12.91     20.79 o 
  -3   6  13        5.73       -6.04     17.24 o 
  -2   6  13        0.58       16.48     19.34 o 
  -1   6  13       18.23       33.48     17.67 o 
   0   6  13       51.46       80.22     22.07 o 
   1   6  13       14.81       15.59     15.23 o 
   2   6  13       25.76       28.55     15.88 o 
   3   6  13       68.71       77.96     23.91 o 
   4   6  13        8.67       10.38     21.64 o 
  -5   7  13       11.79        5.10     22.23 o 
  -4   7  13        2.32      -15.65     21.05 o 
  -3   7  13       45.16       38.71     18.18 o 
  -2   7  13      127.80      134.05     22.40 o 
  -1   7  13        9.30       16.42     17.78 o 
   0   7  13       10.33       15.05     17.85 o 
   1   7  13       45.75       36.35     16.59 o 
   2   7  13        7.28        8.04     15.82 o 
   3   7  13        0.35        2.75     20.45 o 
   4   7  13       29.78       11.30     22.04 o 
  -4   8  13       58.99       59.72     23.15 o 
  -3   8  13        6.51       25.91     21.30 o 
  -2   8  13       14.01       -9.78     17.90 o 
  -1   8  13        0.06      -14.96     15.38 o 
   0   8  13        0.14       12.18     18.06 o 
   1   8  13        6.10        6.51     15.68 o 
   2   8  13        0.00      -16.72     16.72 o 
   3   8  13        0.14      -18.37     19.05 o 
  -3   9  13        6.80       41.56     22.31 o 
  -2   9  13        7.40      -21.95     21.95 o 
  -1   9  13       48.93       65.94     19.15 o 
   0   9  13        0.00       26.61     18.70 o 
   1   9  13       45.66       70.13     24.27 o 
   2   9  13       46.81       19.16     19.50 o 
  -2  10  13        0.09        6.22     20.98 o 
  -1  10  13       76.53       80.88     25.94 o 
   0  10  13       37.78       40.39     23.30 o 
   1  10  13       12.84       32.30     22.94 o 
  -6   0  14       31.29       39.46     33.53 o 
  -5   0  14      398.27      366.07     48.64 o 
  -4   0  14      270.42      178.31     40.03 o 
  -3   0  14       56.93       53.97     30.45 o 
  -2   0  14      572.58      516.34     53.00 o 
  -1   0  14       61.64       81.64     27.95 o 
   0   0  14      188.42      221.16     37.40 o 
   1   0  14      398.45      415.04     60.79 o 
   2   0  14       75.37      105.94     36.48 o 
   3   0  14       77.14       73.97     36.35 o 
   4   0  14      183.89      200.43     46.05 o 
   5   0  14       64.77       44.45     38.20 o 
  -6   1  14       64.47       63.30     23.62 o 
  -5   1  14        1.32        5.90     20.22 o 
  -4   1  14      111.23      101.15     24.36 o 
  -3   1  14       77.10       65.11     21.82 o 
  -2   1  14        8.31       18.29     19.92 o 
  -1   1  14        5.66        3.73     18.07 o 
   0   1  14       40.97       55.65     20.39 o 
   1   1  14       19.28       -3.70     19.54 o 
   2   1  14      123.30      141.14     26.36 o 
   3   1  14       85.78       48.07     24.92 o 
   4   1  14        0.76      -18.80     22.29 o 
   5   1  14        0.67       21.28     24.76 o 
  -6   2  14       26.11       29.20     22.19 o 
  -5   2  14        0.04      -11.83     19.72 o 
  -4   2  14        0.33       -7.41     19.04 o 
  -3   2  14      216.91      223.42     28.87 o 
  -2   2  14       43.19       36.66     17.61 o 
  -1   2  14       15.41        6.61     18.88 o 
   0   2  14        6.46       21.06     19.05 o 
   1   2  14       72.32       67.87     22.26 o 
   2   2  14       40.40       23.99     21.80 o 
   3   2  14        1.50       -2.33     20.42 o 
   4   2  14        0.10       -9.53     22.58 o 
   5   2  14       22.49       15.18     27.44 o 
  -6   3  14        3.02       20.60     22.12 o 
  -5   3  14      198.42      195.54     29.16 o 
  -4   3  14       16.80        1.68     20.16 o 
  -3   3  14        2.64       19.95     20.20 o 
  -2   3  14        1.11       -9.43     18.51 o 
  -1   3  14      284.83      283.40     29.55 o 
   0   3  14      139.98      123.72     24.20 o 
   1   3  14       29.13       33.37     21.01 o 
   2   3  14       13.27        1.66     18.09 o 
   3   3  14        9.22       17.27     21.27 o 
   4   3  14        1.18       -4.54     20.85 o 
   5   3  14        2.70       13.17     23.66 o 
  -5   4  14        6.69       17.00     20.98 o 
  -4   4  14       19.22       12.88     20.08 o 
  -3   4  14      159.95      115.54     21.89 o 
  -2   4  14      125.75       99.96     23.90 o 
  -1   4  14       35.88       36.94     21.32 o 
   0   4  14       12.85       10.60     20.05 o 
   1   4  14      153.36      152.15     20.03 o 
   2   4  14       30.11       33.38     20.95 o 
   3   4  14        1.23       -0.20     20.59 o 
   4   4  14       24.47       10.92     22.28 o 
  -5   5  14        4.31       27.08     27.22 o 
  -4   5  14       40.30       32.28     21.17 o 
  -3   5  14       10.35       15.78     18.00 o 
  -2   5  14       16.34       22.52     20.70 o 
  -1   5  14      185.95      164.35     26.41 o 
   0   5  14       34.63       31.92     21.27 o 
   1   5  14        0.38      -15.76     15.76 o 
   2   5  14       40.23       34.97     20.61 o 
   3   5  14       32.35       18.00     21.79 o 
   4   5  14       17.51       24.46     23.37 o 
  -5   6  14       15.41       -2.92     25.82 o 
  -4   6  14       61.07       27.49     26.28 o 
  -3   6  14       31.54       39.01     19.87 o 
  -2   6  14        7.17       -1.92     19.80 o 
  -1   6  14       34.87       52.98     21.84 o 
   0   6  14       46.97       21.58     21.01 o 
   1   6  14       13.64       22.34     20.89 o 
   2   6  14       16.80       14.58     18.38 o 
   3   6  14       15.38       43.30     19.43 o 
   4   6  14        1.40        2.65     22.21 o 
  -4   7  14       46.35       45.07     24.67 o 
  -3   7  14       35.33       24.25     21.14 o 
  -2   7  14       24.08       25.57     19.65 o 
  -1   7  14        3.30       -4.03     19.76 o 
   0   7  14       65.17       57.24     22.50 o 
   1   7  14       27.28       21.33     18.97 o 
   2   7  14        0.17       -2.95     17.69 o 
   3   7  14       15.30      -13.89     20.65 o 
  -3   8  14       21.48       19.52     21.53 o 
  -2   8  14       68.04       65.87     21.63 o 
  -1   8  14       11.30       14.91     21.06 o 
   0   8  14        0.68       13.73     19.23 o 
   1   8  14       38.81       47.64     20.58 o 
   2   8  14       28.10        9.20     21.48 o 
  -2   9  14        0.73       -3.78     23.21 o 
  -1   9  14       14.30       19.48     19.96 o 
   0   9  14       30.20       31.36     20.51 o 
   1   9  14        5.41        6.69     22.85 o 
  -5   1  15       25.36       33.54     23.04 o 
  -4   1  15       98.34       71.63     24.19 o 
  -3   1  15       14.92       29.05     21.80 o 
  -2   1  15        3.30       20.30     20.91 o 
  -1   1  15       48.39       77.81     22.24 o 
   0   1  15       47.18       44.47     21.10 o 
   1   1  15        6.66       -0.59     21.03 o 
   2   1  15        1.50       -7.17     21.72 o 
   3   1  15        0.57      -21.51     21.51 o 
   4   1  15       24.44       40.25     25.64 o 
  -5   2  15        0.98       -3.37     21.07 o 
  -4   2  15        3.25      -19.20     19.20 o 
  -3   2  15        3.20       20.64     21.05 o 
  -2   2  15       30.44       13.14     20.28 o 
  -1   2  15       21.81       16.63     20.06 o 
   0   2  15       25.58       43.17     24.85 o 
   1   2  15        0.10      -19.50     19.50 o 
   2   2  15       23.02       17.72     22.62 o 
   3   2  15       72.89       81.35     27.24 o 
   4   2  15       66.82       70.16     28.05 o 
  -5   3  15        4.38        4.07     21.32 o 
  -4   3  15        2.38        7.76     20.28 o 
  -3   3  15        1.92      -10.74     19.26 o 
  -2   3  15       14.14       19.54     23.48 o 
  -1   3  15        4.20       -8.77     19.80 o 
   0   3  15        0.18      -10.28     19.58 o 
   1   3  15       30.74       51.65     23.09 o 
   2   3  15       59.67       41.52     23.97 o 
   3   3  15        4.80       -5.87     22.27 o 
   4   3  15        1.89       -7.37     24.57 o 
  -5   4  15        1.60        1.48     21.15 o 
  -4   4  15       10.21       -8.91     20.14 o 
  -3   4  15        0.29       27.06     21.44 o 
  -2   4  15        3.08       13.70     20.56 o 
  -1   4  15       18.31       17.63     21.38 o 
   0   4  15        1.15       14.66     21.37 o 
   1   4  15        5.71        9.44     21.13 o 
   2   4  15        9.59       24.32     19.77 o 
   3   4  15        4.61       -0.90     21.75 o 
   4   4  15       10.59       33.98     24.57 o 
  -4   5  15       18.46       21.53     21.98 o 
  -3   5  15       65.45       55.37     23.43 o 
  -2   5  15       71.69       75.39     24.09 o 
  -1   5  15        2.34      -10.18     20.18 o 
   0   5  15       53.75       50.75     23.54 o 
   1   5  15      141.33      148.01     27.47 o 
   2   5  15        5.62      -18.11     18.11 o 
   3   5  15        2.54      -21.15     21.15 o 
  -4   6  15       40.05       17.22     32.35 o 
  -3   6  15        1.31        3.61     18.97 o 
  -2   6  15       55.01       76.58     24.23 o 
  -1   6  15      126.72       96.16     24.66 o 
   0   6  15       34.55       34.01     22.84 o 
   1   6  15        5.54      -19.13     20.73 o 
   2   6  15       24.13        7.96     22.12 o 
   3   6  15       71.23       75.79     22.97 o 
  -3   7  15       10.16       23.62     21.88 o 
  -2   7  15        3.34       25.52     22.31 o 
  -1   7  15       12.81        9.45     22.37 o 
   0   7  15       37.93       28.75     22.61 o 
   1   7  15       50.07       44.68     23.75 o 
   2   7  15       21.54       37.91     23.52 o 
  -2   8  15        7.04       24.40     28.11 o 
  -1   8  15        1.03       -7.82     21.84 o 
   0   8  15        1.09       13.03     21.47 o 
   1   8  15        7.01        2.43     21.77 o 
  -4   0  16        5.65       10.52     32.81 o 
  -3   0  16        1.21       -5.80     30.14 o 
  -2   0  16       21.30       47.16     33.94 o 
  -1   0  16        1.36      -23.04     26.83 o 
   0   0  16      117.91      128.95     52.60 o 
   1   0  16      152.40      145.14     39.64 o 
   2   0  16        0.70       -9.60     29.37 o 
   3   0  16        7.03        4.74     35.52 o 
  -4   1  16        1.66       -4.32     21.02 o 
  -3   1  16        1.32        4.82     21.96 o 
  -2   1  16       56.71       47.49     22.85 o 
  -1   1  16      103.65       88.60     30.24 o 
   0   1  16       30.75       34.90     25.97 o 
   1   1  16        1.07       -7.40     20.97 o 
   2   1  16       84.58       97.72     27.25 o 
   3   1  16       18.80       11.93     23.48 o 
  -4   2  16       14.96       10.36     21.95 o 
  -3   2  16       12.67       22.20     22.42 o 
  -2   2  16        3.07      -19.86     19.86 o 
  -1   2  16       10.71        6.64     23.43 o 
   0   2  16       34.36       21.98     21.97 o 
   1   2  16        4.96       -1.01     24.24 o 
   2   2  16       11.88       -3.79     22.04 o 
   3   2  16       36.31       55.61     25.61 o 
  -4   3  16        8.44       13.94     22.93 o 
  -3   3  16       18.97       21.13     22.29 o 
  -2   3  16        1.91       -4.66     21.14 o 
  -1   3  16       23.38       38.32     22.83 o 
   0   3  16        1.13        2.51     20.65 o 
   1   3  16       61.59       59.05     28.77 o 
   2   3  16      106.05      135.80     28.89 o 
   3   3  16       31.05       15.80     24.91 o 
  -4   4  16       12.57       17.06     22.59 o 
  -3   4  16       54.34       35.27     22.49 o 
  -2   4  16       16.83       19.52     25.07 o 
  -1   4  16       27.90       35.81     23.24 o 
   0   4  16      140.00      132.25     28.01 o 
   1   4  16       25.31       30.92     23.23 o 
   2   4  16        0.22       26.80     27.83 o 
   3   4  16       90.04       74.58     27.31 o 
  -3   5  16        0.08       20.57     21.97 o 
  -2   5  16       42.91       66.38     24.68 o 
  -1   5  16       12.55       20.18     22.64 o 
   0   5  16        0.46      -14.29     20.97 o 
   1   5  16       57.09       57.42     24.95 o 
   2   5  16      131.94      110.80     27.48 o 
  -2   6  16        0.13        6.78     21.51 o 
  -1   6  16        2.25        7.48     21.98 o 
   0   6  16       23.26       28.29     23.14 o 
   1   6  16        0.02       -4.54     22.05 o 
  -1   7  16        4.37       -2.58     59.48 o 
   0   7  16       32.81       41.18     35.71 o 
  -3   1  17       32.13       25.26     23.39 o 
  -2   1  17        2.63       -9.34     22.00 o 
  -1   1  17       13.49        2.03     25.31 o 
   0   1  17        1.03       16.31     31.07 o 
   1   1  17        2.68       -4.58     25.63 o 
   2   1  17        1.16       28.94     24.40 o 
  -3   2  17       26.47        2.26     22.37 o 
  -2   2  17       23.66       17.34     23.18 o 
  -1   2  17       12.57       33.55     26.98 o 
   0   2  17       10.52       -4.93     25.04 o 
   1   2  17       29.88       15.93     26.89 o 
   2   2  17        0.57       -7.64     25.73 o 
  -3   3  17        0.88       -2.54     21.12 o 
  -2   3  17       26.07       19.00     23.29 o 
  -1   3  17       17.67       20.04     25.35 o 
   0   3  17        4.73       10.99     23.13 o 
   1   3  17        9.88      -10.66     21.46 o 
   2   3  17        2.80       11.74     26.88 o 
  -2   4  17        0.94      -10.78     21.17 o 
  -1   4  17        2.22       -2.50     24.86 o 
   0   4  17        0.53       -2.46     22.89 o 
   1   4  17        3.69       -4.59     23.40 o 
  -1   5  17        2.09       21.10     23.73 o 
   0   5  17       29.42       52.18     25.21 o 
  -1   0  18        0.13        1.30     32.44 o 
   0   0  18       56.24       55.88     49.65 o 
  -1   1  18        0.01       17.66     23.17 o 
   0   1  18        2.66       37.52     28.72 o 
                                                 
